# Supplementary material for: Transcriptional predictors of rescue behaviour in ants
Source: J Exp Biol. 2026 Jul 17;229(14):jeb252086. doi: 10.1242/jeb.252086 (PMC13405234; doi:10.1242/jeb.252086)
Supplement: Dataset 1. Raw data and results of “Transcriptional predictors of rescue behaviour in ants”. [file jexbio-229-252086-Dataset1.xlsx]

## Sheet: README
Transcriptional predictors of rescue behaviour in ants
Jaimes-Nino, Luisa Maria1, Bar, Adi2, Scharf, Inon2, Foitzik, Susanne1
1 Institute of Organismic and Molecular Evolution, Johannes Gutenberg University Mainz, Germany
2 School of Zoology, George S Wise Faculty of Life Sciences, Tel Aviv University, Tel Aviv, Israel
Supplementary File 1. Raw data
This file contains seven supplementary tables:
Table 1	Raw data of worker identity and colony, rescue behavior and brain size
Table 2	Raw data of worker identity and colony, rescue behavior and morphological traits
Table 3	Tracked ant workers, general data from AnimalTA. Rescue behaviour yes or no. Neither no refer to ants that were too far from target
Table 4	Spatial data on tracked workers (inner and outer circle) from AnimalTA
Table 5	Tracked ant workers comparing high and low resolution, data from AnimalTA
Table 6	Differentially expressed genes (DEGs) for rescue behavior across all tissues
Table 7	Differentially expressed genes (DEGs) for rescue behavior in the optic lobes
Table 8	Differentially expressed genes (DEGs) for rescue behavior in the mushroom bodies
Table 9	Differentially expressed genes (DEGs) for rescue behavior in the central complex
Table 10	Differentially expressed genes (DEGs) for rescue behavior in the antennae

## Sheet: SF1_Table1
Colony	Individual_id	Rescue	Indv_pool	LengthB	WidthB
727	4r	No	A	0.876	0.704
727	6b	No	A	0.928	0.843
724	8y	Yes	B	0.89	0.719
724	4y	Yes	B	0.778	0.606
723	3r	Yes	C	0.909	0.666
723	3y	Yes	C	0.917	0.681
727	7g	Yes	D	1.039	0.861
727	7r	Yes	D	1.005	0.812
718	5w	No	E	1.023	0.839
718	8r	No	E	1.013	0.809
718	0b	Yes	F	0.977	0.826
718	1g	Yes	F	0.926	0.874
720	0b	No	G	0.887	0.744
720	y	No	G	0.798	0.688
720	5b	Yes	H	0.889	0.553
720	3w	Yes	H	1.103	0.717
723	6r	No	I	0.936	0.771
723	5r	No	I	NA	NA
724	2b	No	J	0.946	0.657
724	9b	No	J	0.924	0.555
725	2b	No	K	NA	NA
725	9r	No	K	0.968	0.7
725	9w	Yes	L	0.918	0.726
725	6y	Yes	L	0.915	0.683
726	4w	No	M	0.827	0.661
726	4g	No	M	0.888	0.676
726	6r	Yes	N	0.87	0.728
726	8g	Yes	N	0.926	0.719

## Sheet: SF1_Table2
Colony ID	Rescue=1/No Rescue=0	leg length (mm)	gaster length (mm)	head width (mm)	mandible length (mm)	mass (g)	fat prop.	PC1	PC2			PC1	PC2
777	1	2.54	2.229	2.037	0.824	0.0033	0.121212	-3.24221	-1.30171		Eigenvalue	3.37213	1.17849
775	1	2.88	2.87	2.394	0.815	0.0058	0.137931	-1.21978	-0.488388		tibia hind right leg length (mm)	0.424275	-0.0610225
775	1	3.321	3.347	2.744	0.915	0.0102	0.107843	1.70452	-0.281234		thorax length (mm)	0.374551	0.375786
776	1	3.325	3.037	2.495	0.982	0.0081	0.135802	0.850357	-0.526008		head width (mm)	0.491327	-0.147662
776	1	2.931	3.37	2.401	0.996	0.0064	0.0625	0.331808	-1.06563		mandible length (mm)	0.450722	-0.185083
774	1	2.522	2.865	1.834	0.675	0.0042	0.166667	-3.58784	0.212875		mass (g)	0.473998	0.270686
774	1	2.536	3.068	2.028	0.895	0.0056	0.232143	-1.85157	0.69198		fat prop.	-0.102353	0.851898
778	1	3.124	3.356	2.605	1.058	0.0093	0.150538	1.66239	-0.115649
778	1	3.564	3.413	2.422	0.917	0.0069	0.217391	0.699017	0.591089
773	1	2.826	3.812	2.285	0.966	0.009	0.3	0.523349	2.11908
773	1	3.271	3.921	2.273	0.916	0.0082	0.256098	0.775906	1.71102
779	1	3.008	2.814	2.257	1.009	0.0052	0.192308	-0.659456	-0.386764
779	1	3.459	4.06	2.42	1.027	0.0079	0.101266	1.99397	-0.0516442
780	1	2.946	3.504	2.179	0.93	0.0081	0.37037	-0.223689	2.5341
780	1	3.252	3.869	2.544	0.982	0.0098	0.0918367	1.99162	-0.0327468
781	1	3.381	3.564	2.576	1.02	0.0088	0.0568182	1.93243	-0.878654
781	1	2.759	3.203	2.017	0.961	0.0058	0.0862069	-0.976524	-0.767554
782	1	3.111	3.446	2.522	0.901	0.0111	0.315315	1.04818	2.14126
782	1	2.75	3.441	2.836	0.923	0.0116	0.198276	1.49994	0.89375
777	0	2.987	2.504	2.34	0.917	0.0051	0.137255	-1.19226	-1.08811
777	0	2.837	2.546	2.119	0.913	0.0055	0.0909091	-1.58397	-1.3151
775	0	2.391	3.041	2.13	0.791	0.0041	0.0731707	-2.46276	-0.919952
776	0	3.036	3.767	2.919	1.17	0.0115	0.0347826	3.55844	-0.995438
774	0	2.647	3.11	1.887	0.787	0.0056	0.214286	-2.39396	0.805742
774	0	2.26	3.052	1.912	0.776	0.0052	0.25	-3.02673	1.13645
779	0	2.626	3.169	2.41	0.998	0.0073	0.246575	-0.210074	0.729145
779	0	3.555	3.358	2.891	0.996	0.0094	0.0531915	2.50342	-1.17627
781	0	2.805	3.555	2.198	0.948	0.0049	0.0612245	-0.517986	-0.882725
781	0	2.309	3.094	2.37	0.925	0.008	0.0875	-0.709886	-0.623917
782	0	3.23	3.076	2.664	1	0.0101	0.178218	1.50479	0.0569248
782	0	3.361	3.119	2.555	1.055	0.0075	0.133333	1.27855	-0.725916

## Sheet: SF1_Table3_AnimalTA
Video	Individual	End_seq	Prop_time_lost	Prop_time_moving	Average_Speed	Average_Speed_Moving	Traveled_Dist	Meander	Meander_moving	Exploration_absolute_value	Exploration_relative_value	Mean_shortest_interind_distance	Mean_sum_interind_distances	Individual_2	Rescue
718.avi	0b	951.26	0.793347	1	0.496204	0.496204	97.4339	1351.26	1351.26	60.9046	0.311289	2.09403	29.6381	0b	Yes
718.avi	1g	951.26	0.783927	1	0.62318	0.62318	127.429	1834.78	1834.78	71.3744	0.364801	1.36215	34.0396	1g	Yes
718.avi	2b	951.26	0.185458	1	0.778146	0.778146	601.81	832.785	832.785	161.521	0.825547	3.00933	27.8983	2b	Neither_no
718.avi	2w	951.26	0.347365	0.99729	0.621791	0.62348	385.615	3162.9	3162.9	136.403	0.697167	2.77191	25.5033	2w
718.avi	4b	951.26	0.495732	1	0.709606	0.709606	339.696	1717.15	1717.15	141.519	0.723318	2.95484	30.1629	4b
718.avi	4g	951.26	0.857227	1	1.12286	1.12286	150.973	299.723	299.723	103.492	0.528957	3.3892	28.9464	4g
718.avi	4r	951.26	0.870768	1	0.81377	0.81377	99.3848	508.769	508.769	73.384	0.375072	1.94483	29.6793	4r
718.avi	5w	951.26	0.921696	1	0.634821	0.634821	46.5891	467.063	467.063	28.1608	0.143933	2.42399	27.1838	5w	No
718.avi	7b	951.26	0.715043	1	0.71018	0.71018	190.774	1396.12	1396.12	89.3126	0.456484	2.97394	38.3168	7b	No
718.avi	7r	951.26	0.96909	1	0.401359	0.401359	11.5798	1648.48	1648.48	6.31092	0.0322557	2.36385	41.171	7r
718.avi	8g	951.26	0.896085	1	1.40099	1.40099	136.567	356.123	356.123	94.0604	0.480751	3.26827	48.5865	8g
718.avi	8r	951.26	0.934354	0.977376	0.823669	0.842735	50.989	1078.38	1078.38	45.6928	0.23354	4.91807	28.4785	8r	No
718.avi	9r	951.26	0.73771	1	1.03498	1.03498	256.861	437.551	437.551	130.737	0.66821	3.30804	34.9829	9r
718.avi	glue_head	951.26	0.798646	1	0.818364	0.818364	156.337	640.927	640.927	99.078	0.506396	2.34745	39.2086	glue_head
718.avi	gside	951.26	0.642626	1	0.699941	0.699941	237.039	1683.28	1683.28	119.42	0.610367	2.29906	23.2058	gside
720.avi	0b	1126.05	0.616265	1	1.159	1.159	498.661	458.604	458.604	165.532	0.763785	6.50725	15.0765	0b	No
720.avi	1w	1126.05	0.847799	1	1.28294	1.28294	217.417	170.945	170.945	128.068	0.59092	5.92526	14.4733	1w	Yes
720.avi	2w	1126.05	0.928873	1	0.2975	0.2975	23.5	1011.66	1011.66	10.5927	0.0488761	8.2975	24.411	2w	Neither_no
720.avi	3w	1126.05	0.858493	1	1.378	1.378	218.087	569.029	569.029	137.788	0.635772	6.59373	20.6717	3w	Yes
720.avi	5b	1126.05	0.851281	1	1.37535	1.37535	226.913	522.328	522.328	139.471	0.643536	6.15193	6.15193	5b	Yes
720.avi	y	1126.05	0.67421	1	0.789076	0.789076	288.886	1797.21	1797.21	136.696	0.630733	6.07808	14.5212	y	No
723.avi	1g	1014.16	0.963697	0.953488	0.915585	0.960248	33.4591	835.845	835.845	21.5798	0.0915899	1.40304	17.2478	1g
723.avi	1y	1014.16	0.957833	0.838926	0.575463	0.685952	24.2901	862.717	862.717	4.5981	0.0195155	4.00682	7.41206	1y
723.avi	2w	1014.16	0.870707	0.884532	1.63244	1.84555	212.264	282.422	282.422	150.223	0.637583	7.91092	7.91092	2w	Yes
723.avi	3r	1014.16	0.775482	0.991184	1.20192	1.21261	270.346	940.528	940.528	117.073	0.496886	4.91316	8.94158	3r	Yes
723.avi	3w	1014.16	0.950014	0.971751	1.04475	1.07512	52.3854	839.82	839.82	28.8347	0.122382	1.47788	1.47788	3w	Neither_no
723.avi	3y	1014.16	0.855906	0.964981	1.18617	1.22921	172.716	971.362	971.362	109.971	0.466745	5.23355	14.0183	3y	Yes
723.avi	4g	1014.16	0.894443	0.927224	0.683911	0.73759	71.8784	1024.2	1024.2	15.8274	0.0671755	5.67733	11.6674	4g
723.avi	5r	1014.16	0.828819	0.932566	1.0957	1.17493	188.721	1022.08	1022.08	111.909	0.47497	3.7756	8.86932	5r	No
723.avi	5y	1014.16	0.937448	1	1.63443	1.63443	103.252	924.862	924.862	91.5321	0.388485	4.63254	4.63254	5y
723.avi	6r	1014.16	0.818207	0.952087	1.28814	1.35296	236.097	694.453	694.453	84.5708	0.35894	5.62398	13.2772	6r	No
724.avi	0g	918.98	0.824345	1	0.887903	0.887903	142.366	240.129	240.129	101.841	0.385255	4.52715	16.1202	0g
724.avi	0w	918.98	0.441911	0.999445	0.293268	0.293431	149.708	2396.51	2396.51	46.9825	0.17773	2.69044	15.4432	0w
724.avi	2b	918.98	0.666256	1	0.516662	0.516662	157.194	2429.05	2429.05	79.5868	0.301068	1.7952	16.112	2b	No
724.avi	2w	918.98	0.990447	1	0.713289	0.713289	6.06195	122.609	122.609	4.91934	0.0186093	1.08521	4.81313	2w
724.avi	3w	918.98	0.938983	1	0.525545	0.525545	29.0315	507.819	507.819	15.7948	0.0597499	1.78014	10.1551	3w	Neither_no
724.avi	4w	918.98	0.86225	1	0.499792	0.499792	61.0228	1129.82	1129.82	54.2129	0.205081	6.10885	11.6005	4w
724.avi	4y	918.98	0.825886	1	0.726348	0.726348	115.228	562.44	562.44	79.0727	0.299123	2.6351	27.929	4y	Yes
724.avi	5w	918.98	0.503852	1	0.469	0.469	212.977	770.282	770.282	99.8534	0.377734	4.11201	19.6597	5w
724.avi	6w	918.98	0.567643	1	0.965921	0.965921	382.264	179.16	179.16	166.771	0.630876	4.39538	18.854	6w
724.avi	7y	918.98	0.817874	1	0.709632	0.709632	118.406	388.886	388.886	81.628	0.30879	4.13978	30.4647	7y
724.avi	8b	918.98	0.969183	1	0.266297	0.266297	7.46838	617.831	617.831	5.60379	0.0211985	1.01628	5.69044	8b
724.avi	8y	918.98	0.844684	1	1.10241	1.10241	154.274	741.746	741.746	99.9749	0.378194	4.66365	11.3534	8y	Yes
724.avi	9b	918.98	0.902311	1	0.314879	0.314879	27.8307	923.346	923.346	12.1955	0.0461341	1.08015	11.364	9b	Neither_no
724.avi	9g	918.98	0.918028	1	0.774948	0.774948	57.2979	207.819	207.819	54.3258	0.205509	2.88654	39.6573	9g	No
725.avi	0w	923.8	0.961227	0.95082	0.557721	0.586568	18.193	169.239	169.239	9.44582	0.0383326	2.80107	18.8553	0w
725.avi	0y	923.8	0.950521	1	0.764342	0.764342	34.5385	238.477	238.477	16.8585	0.0684146	1.72818	23.5341	0y
725.avi	1b	923.8	0.760417	1	1.15439	1.15439	254.644	664.805	664.805	139.327	0.565409	5.85741	37.6966	1b
725.avi	1w	923.8	0.701389	1	0.761721	0.761721	209.168	1133.97	1133.97	77.7313	0.315446	2.4712	16.5322	1w
725.avi	2b	923.8	0.921586	1	0.98822	0.98822	69.4925	298.917	298.917	49.8931	0.202474	6.25127	14.6878	2b	No
725.avi	3w	923.8	0.818576	0.996694	0.726523	0.728933	117.526	1750.07	1750.07	48.6434	0.197403	4.60339	35.093	3w
725.avi	3y	923.8	0.596933	1	0.814615	0.814615	300.798	517.807	517.807	108.188	0.439044	4.28066	22.4774	3y
725.avi	4y	923.8	0.811921	1	1.12771	1.12771	195.389	714.494	714.494	98.8448	0.401128	8.82437	14.6359	4y	No
725.avi	6y	923.8	0.804688	0.991071	0.356692	0.359905	64.0901	2188.65	2188.65	49.3206	0.200151	5.76715	33.7513	6y	Yes
725.avi	7r	923.8	0.824074	1	1.02723	1.02723	166.444	340.699	340.699	78.9191	0.320266	8.5912	8.64418	7r
725.avi	7w	923.8	0.627315	0.990669	0.495228	0.499893	170.284	3023.48	3023.48	96.5123	0.391662	3.53234	24.2617	7w	Yes
725.avi	8R	923.8	0.987269	1	0.450576	0.450576	5.05994	1168.56	1168.56	4.68342	0.0190061	9.46655	64.3566	8R
725.avi	9r	923.8	0.967303	1	0.980696	0.980696	29.3684	394.337	394.337	29.9808	0.121667	4.94874	4.94874	9r	No
725.avi	9w	923.8	0.916956	1	0.898872	0.898872	68.7373	761.459	761.459	51.4444	0.208769	6.74596	7.83444	9w	Yes
725.avi	noideay	923.8	0.542245	1	0.742766	0.742766	313.789	1261.48	1261.48	134.403	0.545429	3.8205	23.0068	noideay
726.avi	0w	929.86	0.974864	1	0.209136	0.209136	4.53618	2250.29	2250.29	5.48136	0.0231759	9.16099	43.8492	0w
726.avi	1g	929.86	0.911872	1	1.27411	1.27411	104.082	379.718	379.718	86.2423	0.364644	3.35619	40.4055	1g
726.avi	2r	929.86	0.668383	1	0.790364	0.790364	243.566	338.956	338.956	131.333	0.555293	3.80055	33.6153	2r
726.avi	3b	929.86	0.417626	1	0.160277	0.160277	86.7752	7577.79	7577.79	8.54961	0.0361489	2.68583	30.6955	3b
726.avi	3r	929.86	0.807087	1	0.908879	0.908879	162.062	569.909	569.909	83.5683	0.353338	1.99269	30.5222	3r	Yes
726.avi	4g	929.86	0.408843	0.958953	0.197486	0.20594	108.423	4228.3	4228.3	36.7834	0.155525	3.11384	31.5182	4g	Neither_no
726.avi	4r	929.86	0.390672	0.997509	0.605216	0.606728	342.16	3.59588e+13	3.59588e+13	153.666	0.649722	4.62058	22.2547	4r	Yes
726.avi	4w	929.86	0.729861	1	0.575834	0.575834	143.228	548.204	548.204	80.6062	0.340814	2.99249	37.8945	4w	Neither_no
726.avi	5b	929.86	0.639915	0.994924	0.594361	0.597394	197.897	843.075	843.075	115.37	0.4878	2.39552	36.0277	5b
726.avi	6b	929.86	0.795276	1	0.749908	0.749908	141.532	635.646	635.646	89.2072	0.37718	4.63521	21.9722	6b
726.avi	6r	929.86	0.898546	1	0.617126	0.617126	57.8881	676.746	676.746	44.9489	0.19005	6.15944	10.1791	6r	Yes
726.avi	7r	929.86	0.521805	1	1.0062	1.0062	445.56	450.346	450.346	181.656	0.768064	4.05553	36.8319	7r
726.avi	8g	929.86	0.716838	1	0.840903	0.840903	220.056	677.883	677.883	136.003	0.575039	6.28937	42.4283	8g	Yes
726.avi	9b	929.86	1	NA	nan	nan	0	nan	nan	0	0	nan	nan	9b
727.avi	0b	915.17	0.85517	1	1.02774	1.02774	135.685	295.896	295.896	89.9657	0.389013	3.23497	54.8675	0b
727.avi	0g	915.17	0.326787	0.989964	0.7837	0.791645	482.548	992.738	992.738	153.552	0.663963	2.53889	62.7626	0g
727.avi	2b	915.17	0.597423	1	0.630177	0.630177	231.714	717.005	717.005	122.316	0.528896	1.94681	71.8675	2b
727.avi	2y	915.17	0.529303	1	0.92952	0.92952	399.746	466.397	466.397	154.535	0.668213	2.29565	73.9296	2y
727.avi	3b	915.17	0.535133	1	1.52722	1.52722	646.493	253.278	253.278	173.5	0.750216	2.72499	75.9672	3b
727.avi	3r	915.17	0.942927	1	0.316633	0.316633	16.4542	1288.89	1288.89	11.9665	0.0517435	11.6027	25.1556	3r	No
727.avi	4b	915.17	0.94845	1	0.489599	0.489599	22.5546	248.65	248.65	20.9125	0.0904259	1.04162	37.1892	4b
727.avi	4g	915.17	0.496471	1	1.44911	1.44911	664.31	229.293	229.293	190.442	0.823474	3.09042	67.4143	4g	Yes
727.avi	4r	915.17	0.162627	0.99338	1.31601	1.32479	1005.12	1300.59	1300.59	212.818	0.92023	4.15975	56.2379	4r	No
727.avi	4y	915.17	0.568272	1	0.949474	0.949474	372.322	1294.11	1294.11	145.107	0.627447	3.11227	71.2459	4y
727.avi	5r	915.17	0.181958	1	1.10925	1.10925	829.444	644.053	644.053	198.904	0.860066	2.9859	65.375	5r
727.avi	6b	915.17	0.204357	0.991889	1.50369	1.51598	1093.55	540.409	540.409	198.992	0.860443	4.33353	58.9977	6b	No
727.avi	6y	915.17	0.776312	1	1.19425	1.19425	243.882	453.179	453.179	80.8512	0.349602	2.46588	61.7584	6y
727.avi	7b	915.17	0.93096	1	0.838026	0.838026	52.7298	441.324	441.324	48.5778	0.210051	2.45248	53.2321	7b	Yes
727.avi	7g	915.17	0.651427	1	1.22935	1.22935	390.907	325.497	325.497	149.415	0.646073	2.77898	75.9449	7g
727.avi	7r	915.17	0.583921	1	1.04104	1.04104	395.361	571.503	571.503	151.399	0.654653	2.72078	73.516	7r	Yes
727.avi	7y	915.17	0.542498	0.990566	1.31953	1.3321	550.052	747.644	747.644	184.363	0.79719	2.34313	74.9246	7y
727.avi	8g	915.17	0.716477	0.973885	0.995306	1.022	256.934	2370.75	2370.75	134.797	0.582863	3.14016	81.8652	8g

## Sheet: SF1_Table4_Spatial
Video	Individual	Mean_Distance_i	Latency_i	Prop_time_inside_i	Time_inside_i	Nb_entries_i	Prop_time_lost_i	Prop_time_moving_i	Traveled_Dist_i	Traveled_Dist_Moving_i	Average_Speed_i	Average_Speed_moving_i	Meander_i	Meander_moving_i	Exploration_absolute_value_i	Exploration_relative_value_i	Mean_Distance_o	Latency_o	Prop_time_inside_o	Time_inside_o	Nb_entries_o	Prop_time_lost_o	Prop_time_moving_o	Traveled_Dist_o	Traveled_Dist_Moving_o	Average_Speed_o	Average_Speed_moving_o	Meander_o	Meander_moving_o	Exploration_absolute_value_o	Exploration_relative_value_o	Individual_2	Rescue
718.avi	2b	-5.68674	80.112	0.0223727	21.2885	4	0	1	8.9391	8.9391	0.44323	0.44323	749.419	749.419	4.56568	1	-4.02577	78.9916	0.0362084	34.4538	4	0	1	26.2969	26.2969	0.788906	0.788906	485.875	485.875	19.4045	0.735844	2b	Neither_no
718.avi	8r	-3.60313	754.902	0.00706506	6.72269	2	0	1	2.10001	2.10001	0.340775	0.340775	1357.55	1357.55	1.50291	0.329175	-2.03444	744.538	0.0170739	16.2465	3	0	1	10.5288	10.5288	0.683413	0.683413	631.33	631.33	8.33987	0.316258	8r	No
718.avi	5w	-5.13929	NA	0	0	0	NA	0	0	0	NA	NA	NA	NA	0	0	-3.5978	228.011	0.00176626	1.68067	1	0	1	0.889357	0.889357	0.635001	0.635001	275.437	275.437	1.23209	0.0467225	5w	No
718.avi	7b	-5.36055	NA	0	0	0	NA	0	0	0	NA	NA	NA	NA	0	0	-3.79027	354.622	0.000588755	0.560224	1	0	1	0.79006	0.79006	2.82051	2.82051	2.08126	2.08126	2.56521	0.0972757	7b	No
718.avi	0b	-0.55612	80.9524	0.894907	851.541	5	0.838487	1	29.412	29.412	0.216051	0.216051	1812.96	1812.96	4.56568	1	1.07448	79.8319	0.911098	866.947	2	0.823586	1	40.27	40.27	0.264272	0.264272	1704.09	1704.09	15.9672	0.605497	0b	Yes
718.avi	1g	-4.20705	189.076	0.0232558	22.1289	4	0	1	11.7387	11.7387	0.558763	0.558763	1449.42	1449.42	4.49314	0.984112	-2.65239	184.594	0.0367972	35.014	3	0	1	29.0377	29.0377	0.849708	0.849708	987.035	987.035	21.6608	0.821403	1g	Yes
718.avi	4g	-3.95146	504.762	0.0209008	19.888	1	0	1	4.24312	4.24312	0.216399	0.216399	985.42	985.42	3.70971	0.812522	-2.34478	406.723	0.0261996	24.93	3	0	1	10.7283	10.7283	0.44535	0.44535	807.805	807.805	13.0302	0.494121	4g
718.avi	2w	-5.36817	213.165	0.0232558	22.1289	3	0	1	7.04477	7.04477	0.330919	0.330919	1731.83	1731.83	4.54633	0.995763	-3.68752	211.765	0.0326759	31.0924	3	0	1	20.2888	20.2888	0.670657	0.670657	1230.34	1230.34	18.4245	0.698678	2w
718.avi	glue_head	-3.42201	68.9076	0.0529879	50.4202	6	0	1	19.6298	19.6298	0.402749	0.402749	1436.47	1436.47	4.56568	1	-1.73708	67.2269	0.080365	76.4706	5	0	1	45.9303	45.9303	0.611833	0.611833	962.036	962.036	20.9848	0.79577	glue_head
718.avi	9r	-4.30509	115.686	0.0117751	11.2045	5	0	1	5.34678	5.34678	0.545372	0.545372	421.913	421.913	3.74142	0.819466	-2.66337	114.006	0.0415072	39.4958	3	0	1	33.6713	33.6713	0.871062	0.871062	298.03	298.03	18.4019	0.697822	9r
718.avi	gside	-5.28898	413.165	0.00559317	5.32213	2	0	1	2.79089	2.79089	0.586087	0.586087	932.371	932.371	3.78978	0.830058	-3.69427	407.843	0.0182514	17.3669	5	0	1	21.2774	21.2774	1.33264	1.33264	300.37	300.37	18.2729	0.692932	gside
718.avi	4b	-5.39609	273.95	0.0144245	13.7255	4	0	1	7.51858	7.51858	0.596474	0.596474	562.081	562.081	4.35773	0.954455	-3.72293	160.784	0.0362084	34.4538	5	0	1	24.4672	24.4672	0.740235	0.740235	565.009	565.009	19.6173	0.743913	4b
718.avi	8g	-3.6351	149.02	0.00971445	9.2437	3	0	1	5.54878	5.54878	0.660304	0.660304	244.582	244.582	4.35451	0.953748	-1.96082	147.619	0.0253165	24.0896	7	0	1	24.4285	24.4285	1.10392	1.10392	116.65	116.65	19.8059	0.751065	8g
718.avi	4r	-5.41345	NA	0	0	0	NA	0	0	0	NA	NA	NA	NA	0	0	-3.8416	640.336	0.00235502	2.2409	1	0	1	2.60597	2.60597	1.32905	1.32905	22.7997	22.7997	3.96871	0.150498	4r
718.avi	7r	-5.33686	NA	0	0	0	NA	0	0	0	NA	NA	NA	NA	0	0	-3.80173	NA	0	0	0	NA	0	0	0	NA	NA	NA	NA	0	0	7r
720.avi	2w	-6.16659	NA	0	0	0	NA	0	0	0	NA	NA	NA	NA	0	0	-4.75567	NA	0	0	0	NA	0	0	0	NA	NA	NA	NA	0	0	2w	Neither_no
720.avi	0b	-5.61612	693.277	0.00248694	2.80112	2	0	1	1.75643	1.75643	0.783806	0.783806	221.58	221.58	2.27559	0.600151	-4.23207	546.499	0.0169112	19.0476	5	0	1	15.6129	15.6129	0.884734	0.884734	334.203	334.203	11.2188	0.583862	0b	No
720.avi	y	-5.74159	706.162	0.00124347	1.40056	1	0	1	1.28727	1.28727	1.14889	1.14889	30.9985	30.9985	1.40049	0.369358	-4.34683	704.762	0.0044765	5.04202	1	0	1	5.85684	5.85684	1.22994	1.22994	52.6985	52.6985	8.23527	0.428588	y	No
720.avi	5b	-3.8917	292.997	0.0226312	25.4902	2	0	1	6.55532	6.55532	0.262949	0.262949	2469.56	2469.56	3.62744	0.956679	-2.51575	281.793	0.0355633	40.056	5	0	1	21.6098	21.6098	0.559036	0.559036	1728.45	1728.45	17.9409	0.933697	5b	Yes
720.avi	3w	-4.61184	790.756	0.021139	23.8095	2	0	1	6.57855	6.57855	0.282957	0.282957	1711.78	1711.78	3.44887	0.909585	-3.23173	787.115	0.0285999	32.2129	3	0	1	18.8393	18.8393	0.600503	0.600503	1279.36	1279.36	15.4884	0.806064	3w	Yes
720.avi	1w	-4.93634	609.524	0.014673	16.5266	6	0	1	6.20993	6.20993	0.418292	0.418292	486.732	486.732	2.7924	0.736453	-3.54566	608.123	0.0241234	27.1709	3	0	1	17.4649	17.4649	0.663294	0.663294	424.504	424.504	10.8663	0.565514	1w	Yes
723.avi	3w	-8.6205	NA	0	0	0	NA	0	0	0	NA	NA	NA	NA	0	0	-6.54305	NA	0	0	0	NA	0	0	0	NA	NA	NA	NA	0	0	3w	Neither_no
723.avi	5r	-8.19866	NA	0	0	0	NA	0	0	0	NA	NA	NA	NA	0	0	-6.11572	783.853	0.00195476	1.983	3	0	1	1.74609	1.74609	1.54093	1.54093	179.22	179.22	6.31463	0.165	5r	No
723.avi	6r	-7.94116	NA	0	0	0	NA	0	0	0	NA	NA	NA	NA	0	0	-5.87916	NA	0	0	0	NA	0	0	0	NA	NA	NA	NA	0	0	6r	No
723.avi	2w	-4.98326	315.297	0.0209439	21.2465	2	0	0.465753	6.89143	6.89143	0.333243	0.715493	1261.21	1261.21	5.24408	0.881939	-2.86358	193.768	0.695336	705.382	4	0.957831	0.613861	29.2452	29.2452	1.02213	1.66509	750.954	750.954	26.2555	0.68605	2w	Yes
723.avi	3y	-6.02672	731.161	0.279252	283.286	1	0.898	0.90099	17.4905	17.4905	0.611301	0.678477	905.233	905.233	4.46108	0.750255	-3.94227	656.374	0.281206	285.269	3	0.891758	0.90566	21.9449	21.9449	0.730805	0.806931	860.679	860.679	12.0839	0.315749	3y	Yes
723.avi	3r	-6.93017	815.014	0.196593	199.433	1	0.870739	1	15.9777	15.9777	0.626683	0.626683	1147.91	1147.91	4.5522	0.765581	-4.86191	677.904	0.199386	202.266	4	0.858543	1	21.5288	21.5288	0.783472	0.783472	1075.09	1075.09	12.0164	0.313985	3r	Yes
723.avi	5y	-5.30785	490.652	0.0092153	9.34844	1	0	1	5.99696	5.99696	0.66154	0.66154	4125.38	4125.38	3.9096	0.657509	-3.19507	489.518	0.0128456	13.0312	2	0	1	13.9318	13.9318	1.11771	1.11771	3011.2	3011.2	14.0272	0.366527	5y
723.avi	1g	-8.92178	NA	0	0	0	NA	0	0	0	NA	NA	NA	NA	0	0	-6.84874	NA	0	0	0	NA	0	0	0	NA	NA	NA	NA	0	0	1g
723.avi	1y	-9.17311	NA	0	0	0	NA	0	0	0	NA	NA	NA	NA	0	0	-7.09312	NA	0	0	0	NA	0	0	0	NA	NA	NA	NA	0	0	1y
723.avi	4g	-9.02413	NA	0	0	0	NA	0	0	0	NA	NA	NA	NA	0	0	-6.93954	NA	0	0	0	NA	0	0	0	NA	NA	NA	NA	0	0	4g
724.avi	3w	-8.15251	NA	0	0	0	NA	0	0	0	NA	NA	NA	NA	0	0	-6.2184	NA	0	0	0	NA	0	0	0	NA	NA	NA	NA	0	0	3w	Neither_no
724.avi	9b	-8.85512	NA	0	0	0	NA	0	0	0	NA	NA	NA	NA	0	0	-6.9317	NA	0	0	0	NA	0	0	0	NA	NA	NA	NA	0	0	9b	Neither_no
724.avi	9g	-4.03614	361.473	0.00996828	6.23229	1	0.0454545	1	2.58436	2.58436	0.506821	0.506821	725.979	725.979	3.50588	0.763056	-2.0086	356.091	0.0421578	26.3456	4	0.0107527	1	21.7179	21.7179	0.891444	0.891444	198.739	198.739	22.6948	0.689802	9g	No
724.avi	2b	-8.41138	NA	0	0	0	NA	0	0	0	NA	NA	NA	NA	0.458536	0.0998007	-6.48277	464.023	0.00308166	2.83286	1	0	1	4.90662	4.90662	1.92448	1.92448	55.9341	55.9341	6.32426	0.192224	2b	No
724.avi	8y	-5.54056	241.36	0.0194145	17.847	2	0	1	4.28048	4.28048	0.247706	0.247706	4654.56	4654.56	2.6578	0.578472	-3.58574	69.6884	0.0385208	35.4108	5	0	1	29.1957	29.1957	0.858841	0.858841	2408.98	2408.98	21.3228	0.648102	8y	Yes
724.avi	4y	-4.73876	362.323	0.0469974	40.7932	5	0	1	10.3075	10.3075	0.263663	0.263663	1590.14	1590.14	3.95587	0.860997	-2.77168	360.34	0.0750408	65.1558	5	0.00434783	1	33.8053	33.8053	0.535125	0.535125	1014.31	1014.31	18.5142	0.562735	4y	Yes
724.avi	5w	-6.96949	782.72	0.0228043	20.9632	1	0	1	5.03742	5.03742	0.243591	0.243591	886.766	886.766	2.48745	0.541395	-5.01707	743.626	0.175039	160.907	5	0.628521	1	25.0104	25.0104	0.428576	0.428576	536.976	536.976	13.6193	0.413956	5w
724.avi	4w	-5.70492	178.187	0.0605428	49.2918	2	0.614943	1	4.81939	4.81939	0.278893	0.278893	1688.09	1688.09	2.85013	0.620332	-3.77426	169.405	0.0779402	63.4561	1	0.477679	1	11.2057	11.2057	0.35318	0.35318	1016.62	1016.62	8.97656	0.27284	4w
724.avi	7y	-4.19407	377.62	0.494915	454.958	3	0.957659	1	6.20135	6.20135	0.336781	0.336781	1003.15	1003.15	3.62555	0.789103	-2.16913	376.487	0.524499	482.153	7	0.903643	1	33.8781	33.8781	0.761718	0.761718	469.448	469.448	21.3729	0.649624	7y
724.avi	0g	-5.80036	239.943	0.0144838	13.3144	2	0	1	4.29392	4.29392	0.336834	0.336834	892.852	892.852	3.49733	0.761196	-3.85828	237.677	0.029584	27.1955	4	0	1	18.789	18.789	0.720925	0.720925	757.234	757.234	18.5735	0.564536	0g
724.avi	6w	-6.98438	514.731	0.005547	5.09915	4	0	1	3.52074	3.52074	0.887729	0.887729	1481.31	1481.31	3.75682	0.817674	-5.02625	509.348	0.0323575	29.745	6	0	1	33.578	33.578	1.19728	1.19728	273.021	273.021	24.5631	0.74659	6w
724.avi	0w	-8.13826	NA	0	0	0	NA	0	0	0	NA	NA	NA	NA	0	0	-6.21796	NA	0	0	0	NA	0	0	0	NA	NA	NA	NA	0	0	0w
724.avi	2w	-8.49666	NA	0	0	0	NA	0	0	0	NA	NA	NA	NA	0	0	-6.57421	NA	0	0	0	NA	0	0	0	NA	NA	NA	NA	0	0	2w
724.avi	8b	-8.57599	NA	0	0	0	NA	0	0	0	NA	NA	NA	NA	0	0	-6.64357	NA	0	0	0	NA	0	0	0	NA	NA	NA	NA	0	0	8b
725.avi	4y	-6.54147	777.807	0.158275	146.257	1	0.853748	1	3.25344	3.25344	0.154024	0.154024	2262.94	2262.94	2.21357	0.365221	-4.47903	704.813	0.164062	151.604	4	0.823633	1	11.8981	11.8981	0.463532	0.463532	1885.19	1885.19	9.59204	0.253213		No
725.avi	2b	-8.79289	NA	0	0	0	NA	0	0	0	NA	NA	NA	NA	0	0	-6.86175	NA	0	0	0	NA	0	0	0	NA	NA	NA	NA	0.103717	0.00273794		No
725.avi	9r	-8.25057	NA	0	0	0	NA	0	0	0	NA	NA	NA	NA	0	0	-6.27615	NA	0	0	0	NA	0	0	0	NA	NA	NA	NA	0	0		No
725.avi	6y	-7.4579	229.144	0.752025	694.92	1	0.932282	1	6.18936	6.18936	0.132276	0.132276	2636.24	2636.24	2.19644	0.362395	-5.4406	225.668	0.755787	698.396	1	0.927642	1	9.42771	9.42771	0.187551	0.187551	2464.69	2464.69	5.5601	0.146777		Yes
725.avi	9w	-4.14062	47.5936	0.03125	28.877	1	0	1	5.9768	5.9768	0.208909	0.208909	1616.73	1616.73	4.04304	0.667068	-2.17104	44.385	0.0376157	34.7594	1	0	1	13.5317	13.5317	0.392314	0.392314	1351.82	1351.82	10.4668	0.276306		Yes
725.avi	7w	-7.21291	469.251	0.0144676	13.369	1	0	1	4.0976	4.0976	0.312756	0.312756	1523.91	1523.91	3.91268	0.64556	-5.24439	401.872	0.0251736	23.262	4	0	1	15.0597	15.0597	0.678592	0.678592	918.605	918.605	12.1843	0.321645		Yes
725.avi	1b	-5.44993	301.872	0.051794	47.861	2	0	1	13.5775	13.5775	0.286891	0.286891	1407.42	1407.42	5.67936	0.937045	-3.43262	107.219	0.678241	626.738	5	0.906143	1	34.9829	34.9829	0.60854	0.60854	1162.63	1162.63	24.1514	0.637554
725.avi	noideay	-7.47593	449.198	0.0104167	9.62567	1	0	1	3.7582	3.7582	0.40159	0.40159	1408.16	1408.16	4.11663	0.679209	-5.49689	214.171	0.0144676	13.369	2	0	1	10.528	10.528	0.820307	0.820307	1027.93	1027.93	12.8022	0.337955
725.avi	0w	-9.04506	NA	0	0	0	NA	0	0	0	NA	NA	NA	NA	0	0	-7.05265	NA	0	0	0	NA	0	0	0	NA	NA	NA	NA	0	0
725.avi	0y	-9.65758	NA	0	0	0	NA	0	0	0	NA	NA	NA	NA	0	0	-7.71335	NA	0	0	0	NA	0	0	0	NA	NA	NA	NA	0	0
725.avi	1w	-8.45242	NA	0	0	0	NA	0	0	0	NA	NA	NA	NA	0	0	-6.49296	NA	0	0	0	NA	0	0	0	NA	NA	NA	NA	0	0
725.avi	3w	-8.58258	NA	0	0	0	NA	0	0	0	NA	NA	NA	NA	0	0	-6.59622	470.588	0.000868056	0.802139	1	0	1	0.157694	0.157694	0.294889	0.294889	2351.26	2351.26	0.721893	0.0190567
725.avi	3y	-9.19002	NA	0	0	0	NA	0	0	0	NA	NA	NA	NA	0	0	-7.21473	564.171	0.00173611	1.60428	1	0	1	2.70009	2.70009	2.01966	2.01966	114.231	114.231	3.7744	0.0996375
725.avi	7r	-8.51231	NA	0	0	0	NA	0	0	0	NA	NA	NA	NA	0	0	-6.54162	909.893	0.00260417	2.40642	1	0	1	0.981789	0.981789	0.458986	0.458986	329.669	329.669	1.89322	0.0499778
725.avi	8R	-9.69814	NA	0	0	0	NA	0	0	0	NA	NA	NA	NA	0	0	-7.75481	NA	0	0	0	NA	0	0	0	NA	NA	NA	NA	0	0
726.avi	4g	-7.15697	NA	0	0	0	NA	0	0	0	NA	NA	NA	NA	0	0	-4.9337	NA	0	0	0	NA	0	0	0	NA	NA	NA	NA	0	0	4g	Neither_no
726.avi	4w	-7.75851	NA	0	0	0	NA	0	0	0	NA	NA	NA	NA	0	0	-5.4315	744.7887323943662	0.00696548	6.47887	4	0.0	1	5.36635	5.36635	1.0026593578035936	1.0026593578035936	58.400413359199796	58.400413359199796	5.02475	0.128301	4w	Neither_no
726.avi	6r	-5.38095	205.35211267605635	0.779225	724.789	1	0.9607462106490477	1	4.25201	4.25201	0.15094650957013117	0.15094650957013117	1232.5236641057977	1232.5236641057977	2.51854	0.520515	-3.11367	203.66197183098592	0.781042	726.479	1	0.9585110507948817	1	6.59446	6.59446	0.2208522461605916	0.2208522461605916	1163.5712732370357	1163.5712732370357	5.5416	0.141499	6r	Yes
726.avi	8g	-5.21039	337.1830985915493	0.0355128	30.1408	2	0.0	1	5.12483	5.12483	0.17326822946780868	0.17326822946780868	1844.836147581231	1844.836147581231	3.80279	0.785937	-2.9213	169.01408450704227	0.0557584	47.3239	8	0.0	1	34.2381	34.2381	0.7596572177401267	0.7596572177401267	1215.8777843983908	1215.8777843983908	25.4366	0.649496	8g	Yes
726.avi	3r	-5.29054	565.9154929577466	0.391581	364.225	1	0.88553750966744	1	8.61551	8.61551	0.2080615832030281	0.2080615832030281	1736.8286076789423	1736.8286076789423	3.63028	0.750283	-3.06314	444.50704225352115	0.397032	369.296	3	0.8733790999237223	1	15.6011	15.6011	0.3397794182865785	0.3397794182865785	1574.6635278190058	1574.6635278190058	11.9978	0.30635	3r	Yes
726.avi	4r	-5.89681	81.12676056338029	0.4255	395.775	5	0.7708185053380783	0.984227	19.0587	19.0587	0.2134337343769404	0.21685414678682727	230159358611018.3	230159358611018.28	4.83855	1	-3.60162	76.61971830985915	0.458207	426.197	7	0.7157964309319234	0.98818	47.6347	47.6347	0.3997711791497148	0.40455313105341945	171793588245610.94	171793588245610.94	28.1728	0.719362	4r	Yes
726.avi	6b	-3.48799	289.01408450704224	0.0417929	38.8732	10	0.0	1	11.8287	11.8287	0.328061881530164	0.328061881530164	731.4599297545656	731.4599297545656	4.83855	1	-1.24909	287.887323943662	0.121442	112.958	1	0.0	1	58.0413	58.0413	0.5151166852777596	0.5151166852777596	971.9204852681729	971.9204852681729	28.2132	0.720394	6b
726.avi	2r	-5.05367	647.0422535211268	0.0230164	21.4085	4	0.0	1	8.07452	8.07452	0.39811892917665903	0.39811892917665903	1335.6661556188328	1335.6661556188328	4.09579	0.846491	-2.8138	645.6338028169015	0.0690491	64.2254	8	0.0	1	46.858	46.858	0.7561176346583619	0.7561176346583619	729.7504776326884	729.7504776326884	27.7244	0.707913	2r
726.avi	1g	-5.60746	778.8732394366198	0.013931	12.9577	3	0.0	1	5.7749	5.7749	0.47676536920763424	0.47676536920763424	1112.5945223195592	1112.5945223195592	4.03829	0.834607	-3.31146	778.0281690140846	0.0208964	19.4366	2	0.0	1	16.9706	16.9706	0.8991882186317182	0.8991882186317182	852.1415937776618	852.1415937776618	17.0561	0.435508	1g
726.avi	7r	-5.87355	334.6478873239437	0.0181708	16.9014	5	0.0	1	8.59241	8.59241	0.5546010743838089	0.5546010743838089	244.98143749492266	244.98143749492266	4.8009	0.992218	-3.56736	333.23943661971833	0.0642035	59.7183	12	0.0	1	61.7269	61.7269	1.0956517410188764	1.0956517410188764	168.98945456519883	168.98945456519883	33.9944	0.86801	7r
726.avi	5b	-7.16171	679.7183098591549	0.00211993	1.97183	1	0.0	1	1.45985	1.45985	0.8637436879472554	0.8637436879472554	189.51973615914878	189.51973615914878	2.15366	0.445105	-4.90259	677.7464788732394	0.0208964	19.4366	2	0.0	1	16.8768	16.8768	0.8942199487302457	0.8942199487302457	166.67943579662227	166.67943579662227	15.1092	0.385796	5b
726.avi	0w	-9.27871	NA	0	0	0	NA	0	0	0	NA	NA	NA	NA	0	0	-6.97206	NA	0	0	0	NA	0	0	0	NA	NA	NA	NA	0	0	0w
726.avi	3b	-8.36127	NA	0	0	0	NA	0	0	0	NA	NA	NA	NA	0	0	-6.06207	NA	0	0	0	NA	0	0	0	NA	NA	NA	NA	0	0	3b
726.avi	9b	#NUM!	NA	0	0	0	NA	0	0	0	NA	NA	NA	NA	0	0	#NUM!	NA	0	0	0	NA	0	0	0	NA	NA	NA	NA	0	0	9b
727.avi	4r	-5.96134	247.191	0.0141148	12.9213	12	0	1	17.3062	17.3062	1.81207	1.81207	189.46	189.46	6.76757	0.996586	-3.79891	141.011	0.0962781	87.9213	20	0.0255591	1	134.127	134.127	1.71145	1.71145	219.637	219.637	40.25	0.986383		No
727.avi	6b	-5.85864	494.382	0.00951212	8.70787	9	0	1	16.1123	16.1123	2.60727	2.60727	19.5894	19.5894	6.77671	0.997931	-3.70299	175	0.0788585	72.191	26	0	1	143.283	143.283	2.20817	2.20817	53.8737	53.8737	40.1664	0.984334		No
727.avi	3r	-8.58813	NA	0	0	0	NA	0	0	0	NA	NA	NA	NA	0	0	-6.35387	NA	0	0	0	NA	0	0	0	NA	NA	NA	NA	0	0		No
727.avi	4g	-5.60224	139.607	0.0309911	28.3708	10	0	1	18.7918	18.7918	0.735154	0.735154	658.963	658.963	6.79076	1	-3.43315	135.112	0.0742559	67.9775	11	0	1	81.3047	81.3047	1.25301	1.25301	380.8	380.8	39.0684	0.957427	4g	Yes
727.avi	7r	-4.87028	323.315	0.00981896	8.98876	4	0	1	6.94632	6.94632	0.883174	0.883174	227.536	227.536	5.98011	0.880625	-2.7509	311.798	0.0647438	59.2697	6	0	1	43.4184	43.4184	0.753997	0.753997	657.023	657.023	27.7777	0.680731		Yes
727.avi	7b	-3.27451	56.7416	0.00398895	3.65169	2	0	1	4.54822	4.54822	1.47197	1.47197	48.1888	48.1888	4.85827	0.715424	-1.11005	55.8989	0.0392759	35.9551	1	0	1	22.5321	22.5321	0.631608	0.631608	620.919	620.919	18.4412	0.451927		Yes
727.avi	2y	-5.65598	108.146	0.443081	405.618	2	0.970914	1	3.43023	3.43023	0.30529	0.30529	785.693	785.693	2.91665	0.429502	-3.50341	69.6629	0.474685	434.551	7	0.90627	1	30.9346	30.9346	0.798024	0.798024	523.303	523.303	21.629	0.530049
727.avi	0g	-1.95983	62.9213	0.138693	126.966	49	0	1	62.1767	62.1767	0.549253	0.549253	685.083	685.083	6.79076	1	0.217532	62.3596	0.712182	651.966	8	0.340801	0.985545	204.969	204.969	0.479428	0.48646	1382.83	1382.83	35.2653	0.864226
727.avi	2b	-4.37594	356.461	0.0196379	17.9775	10	0	1	9.4591	9.4591	0.6236	0.6236	572.356	572.356	5.66751	0.834592	-2.19577	102.247	0.613685	561.798	4	0.7435	1	60.7125	60.7125	0.42463	0.42463	1065.72	1065.72	24.2365	0.593951
727.avi	6y	-4.67385	477.528	0.00675054	6.17978	4	0	1	4.3573	4.3573	0.861778	0.861778	151.118	151.118	2.10951	0.310644	-2.55786	476.404	0.0309911	28.3708	5	0	1	25.9823	25.9823	0.963509	0.963509	379.973	379.973	14.4315	0.353664
727.avi	0b	-4.4049	69.9438	0.0122737	11.236	7	0	1	8.09779	8.09779	0.873579	0.873579	207.167	207.167	4.45013	0.655322	-2.17671	44.382	0.0714765	59.8315	4	0	1	47.7471	47.7471	0.8133	0.8133	338.583	338.583	21.7589	0.533233
727.avi	5r	-5.28736	138.202	0.0319116	29.2135	12	0	1	24.8445	24.8445	0.961375	0.961375	308.875	308.875	6.78795	0.999586	-3.1479	119.944	0.150033	127.528	19	0	1	147.258	147.258	1.20515	1.20515	244.674	244.674	40.361	0.989103
727.avi	4y	-7.04247	324.719	0.00736422	6.74157	4	0	1	5.67018	5.67018	1.00929	1.00929	415.011	415.011	6.25477	0.921072	-4.84824	240.73	0.0328185	23.8764	6	0	1	31.6766	31.6766	1.42745	1.42745	290.202	290.202	28.8244	0.706382
727.avi	8g	-5.45392	187.64	0.00767106	7.02247	3	0	1	7.0114	7.0114	1.13457	1.13457	353.309	353.309	5.65557	0.832833	-3.33801	184.27	0.0297637	27.2472	7	0	1	34.1077	34.1077	1.34915	1.34915	237.533	237.533	25.7841	0.631875
727.avi	7g	-5.42901	150	0.0184106	16.8539	11	0	1	15.6658	15.6658	1.13817	1.13817	227.399	227.399	6.1206	0.901314	-3.22304	118.539	0.081927	75	6	0	1	70.8579	70.8579	0.966492	0.966492	429.233	429.233	32.4252	0.794625
727.avi	7y	-4.98368	67.1348	0.0128874	11.7978	8	0	1	13.8647	13.8647	1.45172	1.45172	111.163	111.163	6.75282	0.994414	-2.84297	64.0449	0.0693464	63.4831	14	0	1	77.6461	77.6461	1.30387	1.30387	175.411	175.411	37.6874	0.923583
727.avi	3b	-6.01918	78.0899	0.0190242	17.4157	8	0	1	22.233	22.233	1.46573	1.46573	442.067	442.067	6.69873	0.986449	-3.8339	46.9101	0.420681	385.112	10	0.824945	1	86.8473	86.8473	1.34425	1.34425	348.41	348.41	36.947	0.905438
727.avi	4b	-8.07312	NA	0	0	0	NA	0	0	0	NA	NA	NA	NA	0	0	-5.85623	NA	0	0	0	NA	0	0	0	NA	NA	NA	NA	0	0

## Sheet: SF1_Table5_Resolution
Video	Individual	Mean_Distance_i	Latency_i	Prop_time_inside_i	Time_inside_i	Nb_entries_i	Prop_time_lost_i	Prop_time_moving_i	Traveled_Dist_i	Traveled_Dist_Moving_i	Average_Speed_i	Average_Speed_moving_i	Meander_i	Meander_moving_i	Exploration_absolute_value_i	Exploration_relative_value_i	IndividualID	Rescue	Resolution	Mean_Distance_o	Latency_o	Prop_time_inside_o	Time_inside_o	Nb_entries_o	Prop_time_lost_o	Prop_time_moving_o	Traveled_Dist_o	Traveled_Dist_Moving_o	Average_Speed_o	Average_Speed_moving_o	Meander_o	Meander_moving_o	Exploration_absolute_value_o	Exploration_relative_value_o	Average_Speed
718	8r	-3.19465	753.024	0.0112749	10.7274	3	0	1	8.00065	8.00065	0.753197	0.753197	11014.5	11014.5	3.13047	0.348258	8r	No	HR	-1.39056	743.734	0.0201548	19.1762	3	0	1	21.503	21.503	1.12752	1.12752	7351.64	7351.64	13.1054	0.33176	0.991097
718	9r	-3.81278	114.566	0.0223287	21.2445	7	0	0.946578	22.1603	22.1603	1.0553	1.11486	3893.93	3893.93	8.20447	0.912726	9r	No	HR	-1.99047	66.7835	0.0494842	47.0815	11	0	0.973724	65.3827	65.3827	1.40018	1.43796	3035.43	3035.43	29.7846	0.753989	1.40291
720	0b	-5.39403	692.211	0.00510045	5.73868	3	0	1	5.47286	5.47286	0.983669	0.983669	3489.34	3489.34	4.14826	0.686559	0b	No	HR	-3.61361	539.786	0.122176	137.553	6	0.864411	0.962376	27.4843	27.4843	1.55534	1.61614	4002.59	4002.59	19.8364	0.633701	1.50242
720	y	-5.4752	705.263	0.00214406	2.41444	1	0	1	2.73186	2.73186	1.1481	1.1481	1286.28	1286.28	2.85078	0.47182	y	No	HR	-3.70969	704.108	0.00901125	10.1477	3	0	1	14.8318	14.8318	1.47688	1.47688	962.273	962.273	14.2499	0.455232	1.08875
725	2b	-8.73392	NA	0	0	0	NA	0	0	0	NA	NA	NA	NA	0	0	2b	No	HR	-6.50855	729.425	0.000108574	0.100324	2	0	1	0.0860916	0.0860916	2.5744	2.5744	269.693	269.693	1.33721	0.0316277	1.40805
718	0b	0.147467	80.3856	0.906559	862.542	4	0.828971	0.984776	89.5788	89.5788	0.60781	0.617206	6476.49	6476.49	8.35116	0.929045	0b	Yes	HR	1.98257	79.6845	0.912012	867.73	3	0.824014	0.985297	102.518	102.518	0.671793	0.681818	6289.39	6289.39	22.089	0.559177	0.867986
718	1g	-3.6359	188.501	0.0276345	26.2927	3	0	0.991968	26.5857	26.5857	1.0152	1.02342	3513.9	3513.9	8.75147	0.973579	1g	Yes	HR	-1.85449	92.1648	0.0433677	41.2621	4	0	0.990622	54.1209	54.1209	1.31611	1.32857	3456.51	3456.51	31.445	0.79602	0.992836
720	5b	-3.59526	292.428	0.594059	668.976	2	0.965321	0.686838	8.1484	8.1484	0.352292	0.512919	11169.2	11169.2	5.13553	0.849957	5b	Yes	HR	-6.50855	729.425	0.000108574	0.100324	2	0	1	15.6129	15.6129	0.884734	0.884734	334.203	334.203	11.2188	0.583862	1.86792
725	6y	-7.28674	229.174	0.751981	694.847	1	0.93214	0.912704	20.3937	20.3937	0.432813	0.47421	8307.64	8307.64	2.8419	0.414259	6y	Yes	HR	-5.08375	225.395	0.756071	698.626	1	0	1	18.8393	18.8393	0.600503	0.600503	1279.36	1279.36	15.4884	0.806064	0.668135
725	9w	-3.71897	46.3499	0.0326445	30.1642	1	0	0.967814	16.0226	16.0226	0.53177	0.549455	5862.09	5862.09	4.51944	0.658791	9w	Yes	HR	-1.51548	44.4103	0.0373855	34.545	1	0	0.971899	27.1218	27.1218	0.785875	0.808598	5436.36	5436.36	12.1437	0.287222	1.30088
718	5w	-5.13929	NA	0	0	0	NA	0	0	0	NA	NA	NA	NA	0	0	5w	No	LR	-3.5978	228.011	0.00176626	1.68067	1	0	1	0.889357	0.889357	0.635001	0.635001	275.437	275.437	1.23209	0.0467225	0.634821
718	7b	-5.36055	NA	0	0	0	NA	0	0	0	NA	NA	NA	NA	0	0	7b	No	LR	-3.79027	354.622	0.000588755	0.560224	1	0	1	0.79006	0.79006	2.82051	2.82051	2.08126	2.08126	2.56521	0.0972757	0.71018
718	8r	-3.60313	754.902	0.00706506	6.72269	2	0	1	2.10001	2.10001	0.340775	0.340775	1357.55	1357.55	1.50291	0.329175	8r	No	LR	-2.03444	744.538	0.0170739	16.2465	3	0	1	0.157694	0.157694	0.294889	0.294889	2351.26	2351.26	0.721893	0.0190567	0.823669
720	0b	-5.61612	693.277	0.00248694	2.80112	2	0	1	1.75643	1.75643	0.783806	0.783806	221.58	221.58	2.27559	0.600151	0b	No	LR	-4.23207	546.499	0.0169112	19.0476	5	0	1	15.6129	15.6129	0.884734	0.884734	334.203	334.203	11.2188	0.583862	1.159
720	y	-5.74159	706.162	0.00124347	1.40056	1	0	1	1.28727	1.28727	1.14889	1.14889	30.9985	30.9985	1.40049	0.369358	y	No	LR	-4.34683	704.762	0.0044765	5.04202	1	0	1	5.85684	5.85684	1.22994	1.22994	52.6985	52.6985	8.23527	0.428588	0.789076
723	5r	-8.19866	NA	0	0	0	NA	0	0	0	NA	NA	NA	NA	0	0	5r	No	LR	-6.11572	783.853	0.00195476	1.983	3	0	1	1.74609	1.74609	1.54093	1.54093	179.22	179.22	6.31463	0.165	1.0957
723	6r	-7.94116	NA	0	0	0	NA	0	0	0	NA	NA	NA	NA	0	0	6r	No	LR	-5.87916	NA	0	0	0	NA	0	0	0	NA	NA	NA	NA	0	0	1.28814
724	2b	-8.41138	NA	0	0	0	NA	0	0	0	NA	NA	NA	NA	0.458536	0.0998007	2b	No	LR	-6.48277	464.023	0.00308166	2.83286	1	0	1	4.90662	4.90662	1.92448	1.92448	55.9341	55.9341	6.32426	0.192224	0.516662
724	9g	-4.03614	361.473	0.00996828	6.23229	1	0.0454545	1	2.58436	2.58436	0.506821	0.506821	725.979	725.979	3.50588	0.763056	9g	No	LR	-2.0086	356.091	0.0421578	26.3456	4	0.0107527	1	21.7179	21.7179	0.891444	0.891444	198.739	198.739	22.6948	0.689802	0.774948
725	2b	-8.79289	NA	0	0	0	NA	0	0	0	NA	NA	NA	NA	0	0	2b	No	LR	-6.86175	NA	0	0	0	0	1	10.7283	10.7283	0.44535	0.44535	807.805	807.805	13.0302	0.494121	0.98822
725	4y	-6.54147	777.807	0.158275	146.257	1	0.853748	1	3.25344	3.25344	0.154024	0.154024	2262.94	2262.94	2.21357	0.365221		No	LR	-4.47903	704.813	0.164062	151.604	4	0.823633	1	11.8981	11.8981	0.463532	0.463532	1885.19	1885.19	9.59204	0.253213	1.12771
725	9r	-8.25057	NA	0	0	0	NA	0	0	0	NA	NA	NA	NA	0	0		No	LR	-6.27615	NA	0	0	0	NA	0	0	0	NA	NA	NA	NA	0	0	0.980696
727	3r	-8.58813	NA	0	0	0	NA	0	0	0	NA	NA	NA	NA	0	0	3r	No	LR	-6.35387	NA	0	0	0	NA	0	0	0	NA	NA	NA	NA	0	0	0.316633
727	4r	-5.96134	247.191	0.0141148	12.9213	12	0	1	17.3062	17.3062	1.81207	1.81207	189.46	189.46	6.76757	0.996586	4r	No	LR	-3.79891	141.011	0.0962781	87.9213	20	0.0255591	1	134.127	134.127	1.71145	1.71145	219.637	219.637	40.25	0.986383	1.31601
727	6b	-5.85864	494.382	0.00951212	8.70787	9	0	1	16.1123	16.1123	2.60727	2.60727	19.5894	19.5894	6.77671	0.997931	6b	No	LR	-3.70299	175	0.0788585	72.191	26	0	1	143.283	143.283	2.20817	2.20817	53.8737	53.8737	40.1664	0.984334	1.50369
718	0b	-0.55612	80.9524	0.894907	851.541	5	0.838487	1	29.412	29.412	0.216051	0.216051	1812.96	1812.96	4.56568	1	0b	Yes	LR	1.07448	79.8319	0.911098	866.947	2	0	1	21.503	21.503	1.12752	1.12752	7351.64	7351.64	13.1054	0.33176	0.496204
718	1g	-4.20705	189.076	0.0232558	22.1289	4	0	1	11.7387	11.7387	0.558763	0.558763	1449.42	1449.42	4.49314	0.984112	1g	Yes	LR	-2.65239	184.594	0.0367972	35.014	3	0	1	29.0377	29.0377	0.849708	0.849708	987.035	987.035	21.6608	0.821403	0.62318
720	1w	-4.93634	609.524	0.014673	16.5266	6	0	1	6.20993	6.20993	0.418292	0.418292	486.732	486.732	2.7924	0.736453	1w	Yes	LR	-3.54566	608.123	0.0241234	27.1709	3	0	1	17.4649	17.4649	0.663294	0.663294	424.504	424.504	10.8663	0.565514	1.28294
720	3w	-4.61184	790.756	0.021139	23.8095	2	0	1	6.57855	6.57855	0.282957	0.282957	1711.78	1711.78	3.44887	0.909585	3w	Yes	LR	-3.23173	787.115	0.0285999	32.2129	3	0	1	18.8393	18.8393	0.600503	0.600503	1279.36	1279.36	15.4884	0.806064	1.378
720	5b	-3.8917	292.997	0.0226312	25.4902	2	0	1	6.55532	6.55532	0.262949	0.262949	2469.56	2469.56	3.62744	0.956679	5b	Yes	LR	-2.51575	281.793	0.0355633	40.056	5	0	1	17.4649	17.4649	0.663294	0.663294	424.504	424.504	10.8663	0.565514	1.37535
723	2w	-4.98326	315.297	0.0209439	21.2465	2	0	0.465753	6.89143	6.89143	0.333243	0.715493	1261.21	1261.21	5.24408	0.881939	2w	Yes	LR	-2.86358	193.768	0.695336	705.382	4	0.957831	0.613861	29.2452	29.2452	1.02213	1.66509	750.954	750.954	26.2555	0.68605	1.63244
723	3r	-6.93017	815.014	0.196593	199.433	1	0.870739	1	15.9777	15.9777	0.626683	0.626683	1147.91	1147.91	4.5522	0.765581	3r	Yes	LR	-4.86191	677.904	0.199386	202.266	4	0.858543	1	21.5288	21.5288	0.783472	0.783472	1075.09	1075.09	12.0164	0.313985	1.20192
723	3y	-6.02672	731.161	0.279252	283.286	1	0.898	0.90099	17.4905	17.4905	0.611301	0.678477	905.233	905.233	4.46108	0.750255	3y	Yes	LR	-3.94227	656.374	0.281206	285.269	3	0.891758	0.90566	21.9449	21.9449	0.730805	0.806931	860.679	860.679	12.0839	0.315749	1.18617
724	4y	-4.73876	362.323	0.0469974	40.7932	5	0	1	10.3075	10.3075	0.263663	0.263663	1590.14	1590.14	3.95587	0.860997	4y	Yes	LR	-2.77168	360.34	0.0750408	65.1558	5	0.00434783	1	33.8053	33.8053	0.535125	0.535125	1014.31	1014.31	18.5142	0.562735	0.726348
724	8y	-5.54056	241.36	0.0194145	17.847	2	0	1	4.28048	4.28048	0.247706	0.247706	4654.56	4654.56	2.6578	0.578472	8y	Yes	LR	-3.58574	69.6884	0.0385208	35.4108	5	0	1	29.1957	29.1957	0.858841	0.858841	2408.98	2408.98	21.3228	0.648102	1.10241
725	6y	-7.4579	229.144	0.752025	694.92	1	0.932282	1	6.18936	6.18936	0.132276	0.132276	2636.24	2636.24	2.19644	0.362395	6y	Yes	LR	-5.4406	225.668	0.755787	698.396	1	0	1	21.6098	21.6098	0.559036	0.559036	1728.45	1728.45	17.9409	0.933697	0.356692
725	7w	-7.21291	469.251	0.0144676	13.369	1	0	1	4.0976	4.0976	0.312756	0.312756	1523.91	1523.91	3.91268	0.64556		Yes	LR	-5.24439	401.872	0.0251736	23.262	4	0	1	15.0597	15.0597	0.678592	0.678592	918.605	918.605	12.1843	0.321645	0.495228
725	9w	-4.14062	47.5936	0.03125	28.877	1	0	1	5.9768	5.9768	0.208909	0.208909	1616.73	1616.73	4.04304	0.667068	9w	Yes	LR	-2.17104	44.385	0.0376157	34.7594	1	0	1	13.5317	13.5317	0.392314	0.392314	1351.82	1351.82	10.4668	0.276306	0.898872
726	3r	-5.29054	565.9154929577466	0.391581	364.225	1	0.88553750966744	1	8.61551	8.61551	0.2080615832030281	0.2080615832030281	1736.8286076789423	1736.8286076789423	3.63028	0.750283	3r	Yes	LR	-3.06314	444.50704225352115	0.397032	369.296	3	0.8733790999237223	1	15.6011	15.6011	0.3397794182865785	0.3397794182865785	1574.6635278190058	1574.6635278190058	11.9978	0.30635	0.908879
726	4r	-5.89681	81.12676056338029	0.4255	395.775	5	0.7708185053380783	0.984227	19.0587	19.0587	0.2134337343769404	0.21685414678682727	230159358611018.3	230159358611018.28	4.83855	1	4r	Yes	LR	-3.60162	76.61971830985915	0.458207	426.197	7	0.7157964309319234	0.98818	47.6347	47.6347	0.3997711791497148	0.40455313105341945	171793588245610.94	171793588245610.94	28.1728	0.719362	0.605216
726	6r	-5.38095	205.35211267605635	0.779225	724.789	1	0.9607462106490477	1	4.25201	4.25201	0.15094650957013117	0.15094650957013117	1232.5236641057977	1232.5236641057977	2.51854	0.520515	6r	Yes	LR	-3.11367	203.66197183098592	0.781042	726.479	1	0.9585110507948817	1	6.59446	6.59446	0.2208522461605916	0.2208522461605916	1163.5712732370357	1163.5712732370357	5.5416	0.141499	0.617126
726	8g	-5.21039	337.1830985915493	0.0355128	30.1408	2	0.0	1	5.12483	5.12483	0.17326822946780868	0.17326822946780868	1844.836147581231	1844.836147581231	3.80279	0.785937	8g	Yes	LR	-2.9213	169.01408450704227	0.0557584	47.3239	8	0.0	1	34.2381	34.2381	0.7596572177401267	0.7596572177401267	1215.8777843983908	1215.8777843983908	25.4366	0.649496	0.840903
727	4g	-5.60224	139.607	0.0309911	28.3708	10	0	1	18.7918	18.7918	0.735154	0.735154	658.963	658.963	6.79076	1	4g	Yes	LR	-3.43315	135.112	0.0742559	67.9775	11	0	1	81.3047	81.3047	1.25301	1.25301	380.8	380.8	39.0684	0.957427	1.44911
727	7b	-3.27451	56.7416	0.00398895	3.65169	2	0	1	4.54822	4.54822	1.47197	1.47197	48.1888	48.1888	4.85827	0.715424	7b	Yes	LR	-1.11005	55.8989	0.0392759	35.9551	1	0	1	22.5321	22.5321	0.631608	0.631608	620.919	620.919	18.4412	0.451927	0.838026
727	7r	-4.87028	323.315	0.00981896	8.98876	4	0	1	6.94632	6.94632	0.883174	0.883174	227.536	227.536	5.98011	0.880625	7r	Yes	LR	-2.7509	311.798	0.0647438	59.2697	6	0	1	43.4184	43.4184	0.753997	0.753997	657.023	657.023	27.7777	0.680731	1.04104
723	3r	-6.87757	814.952	0.196505	199.307	1	0.872537	1	13.7023	13.7023	0.540122	0.540122	5359.88	5359.88	4.10333	0.52131	3r	Yes	HR	-5.44149	685.207	0.197377	200.191	2	0.868682	1	16.3607	16.3607	0.624025	0.624025	5192.53	5192.53	7.36291	0.245294	1.22648
723	5r	-8.12718	NA	0	0	0	NA	0	0	0	NA	NA	NA	NA	0	0	5r	No	HR	-6.67978	783.569	0.000976767	0.990695	1	0	1	2.55169	2.55169	2.67105	2.67105	318.162	318.162	3.22853	0.107558	1.07452

## Sheet: SF1_Table4_AllTissues
	baseMean	log2FoldChange	lfcSE	stat	pvalue	padj
gene_930	278505675116912	282812165966779	0.470158	275405409405005	1.53836e+07	0.00158374
gene_14458	26774776018413	0.553164	0.108522	259223518851849	3.5543e+07	0.00182957
gene_2555	117044280361374	276236959971444	0.534172	23278955081456	1.40125e+08	0.00480862
gene_5245	232200175869646	109771487231196	0.225552	225052719041369	2.09568e+08	0.00539375
gene_13632	631052584704006	-0.255145	0.0579455	192997519770687	1.11721e+09	0.0230033
gene_7603	959658050071013	0.516791	0.119473	187192492538792	1.51446e+09	0.0259856
gene_1997	340317553789689	0.762553	0.178783	179692902842195	2.24498e+08	0.0298495
gene_13318	789810129685789	0.733638	0.172706	176830028721191	2.60948e+09	0.0298495
gene_14429	450171546145786	0.354331	0.0839327	177951294735074	2.46012e+09	0.0298495
gene_51	650881293768754	-0.255656	0.0657751	151137966085308	0.000101221	0.09834
gene_5905	888231263230855	0.23183	0.0600216	14879091585042	0.000114626	0.09834
gene_14173	223724069867725	0.918048	0.234556	149426855154655	0.000110827	0.09834
gene_376	359777044520152	-165724968006599	0.426116	140275341055242	0.000180153	0.142668
gene_13149	399871302162916	0.286271	0.0780985	13450543417282	0.000244935	0.180115
gene_1018	54204120238195	0.549914	0.151386	131450717727024	0.000288276	0.197854
gene_3426	406922891763372	0.66791	0.188726	12441114880392	0.000419985	0.208311
gene_2022	754830996493462	-2233273015125	0.594386	124963336777354	0.000407751	0.208311
gene_2343	103526532068219	137375897937614	0.374486	123460089846529	0.00044193	0.208311
gene_450	116000141822815	376747302137049	0.781273	120649130522705	0.000513797	0.208311
gene_771	32879004376772	203998298572869	0.520849	121578366820846	0.00048882	0.208311
gene_1363	774957301772808	0.357671	0.101921	122191545390299	0.000473014	0.208311
gene_13372	423792892681308	-0.378185	0.106547	124576040815531	0.000416294	0.208311
gene_12934	4032615252224	0.348671	0.0997461	122019017820074	0.000477408	0.208311
gene_12053	294947784776761	-139895692761415	0.408687	12020839166202	0.00052609	0.208311
gene_8499	126473433968161	111523362268367	0.303423	128843744280227	0.000331337	0.208311
gene_6572	902019311792686	0.168564	0.047401	126685934531464	0.000371849	0.208311
gene_10150	423233938265869	0.522729	0.150996	119391885287462	0.000549654	0.209581
gene_985	64392894914012	117939228540946	0.33976	118022959271901	0.000591577	0.213399
gene_13963	586052100740724	0.700912	0.20299	117724896482009	0.000601125	0.213399
gene_4361	315793711081052	0.127271	0.0373936	115864646560764	0.000664336	0.223721
gene_8250	245510896593127	0.699418	0.204947	115605436474049	0.000673662	0.223721
gene_2011	163034640409362	-0.836869	0.24772	113868081702725	0.000739675	0.230756
gene_4103	35880404704787	-120831844117685	0.35236	113931495933169	0.000737154	0.230756
gene_48	281753433888144	-179430924369347	0.509513	113052915152401	0.000772865	0.234019
gene_1763	197183650930914	0.422249	0.125637	112435378877638	0.000799007	0.235022
gene_2008	362314322603787	0.968273	0.280354	110625543535016	0.000880887	0.251909
gene_3662	119532805945978	13405129762415	0.395843	107222150541314	0.00105857	0.27499
gene_11834	425478464066452	0.395304	0.120152	108084373090106	0.00101039	0.27499
gene_14172	406745660967498	0.845788	0.256201	107050413778925	0.00106844	0.27499
gene_8834	886672439045351	0.586261	0.178172	107799305052358	0.00102607	0.27499
gene_1430	830186318620844	-103133448504457	0.313754	106261279604606	0.00111501	0.279976
gene_3165	425411536648347	0.467645	0.144464	104436050899328	0.00123075	0.281396
gene_6055	694912444101949	-0.245114	0.0758202	10409940875888	0.00125339	0.281396
gene_12292	762013267752568	0.404879	0.124804	10503045668147	0.00119178	0.281396
gene_14025	118016664889407	0.889125	0.271694	104705106596534	0.00121295	0.281396
gene_9900	846247719746503	0.40047	0.123634	104041413758879	0.00125733	0.281396
gene_2470	760016171748111	0.828914	0.256106	103143825643671	0.00131997	0.289131
gene_2378	239674292508764	-114963355906611	0.351051	101948258992868	0.00140835	0.296397
gene_12959	195406984035124	-0.244839	0.0765185	101917162597955	0.00141073	0.296397
gene_13047	55470851551553	117036870269114	0.353181	101405683600603	0.00145041	0.29864
gene_3390	519551794105248	221327988950245	0.626482	984078308652079	0.00170685	0.344549
gene_3276	408246642550092	131004581287022	0.410442	975112078727432	0.00179213	0.350377
gene_12050	502283230809318	0.797138	0.255252	970485296861079	0.00183782	0.350377
gene_8629	118761596244079	-0.338213	0.108153	973608576621132	0.00180685	0.350377
gene_2888	122242839285454	-0.467089	0.149588	966755881988308	0.0018755	0.35106
gene_11967	617691903354802	0.514419	0.164993	963413676960784	0.00190994	0.351122
gene_3425	164763766773249	0.780964	0.250867	955849823165613	0.00199026	0.353271
gene_13331	552605447905004	-0.166716	0.0538366	958082185106002	0.0019662	0.353271
gene_3844	362282314530966	0.195807	0.0642717	92936580517038	0.00229949	0.362783
gene_1900	612152563623395	0.367439	0.119567	941891698744178	0.00214758	0.362783
gene_5490	18454921706627	-0.602265	0.19635	939408653101674	0.00217686	0.362783
gene_5904	119734991646281	0.309195	0.100715	937124296905927	0.00220416	0.362783
gene_11968	625759131298831	0.169167	0.0554912	928527587132976	0.00231003	0.362783
gene_10182	312308043217067	25041994878371	0.706036	947347035779643	0.00208465	0.362783
gene_10585	136861260061461	162163441722803	0.503147	926820330894316	0.00233166	0.362783
gene_14252	226436280554541	0.12128	0.0399138	924530512272418	0.002361	0.362783
gene_3897	196332075955402	-0.790233	0.256295	933041850622385	0.00225381	0.362783
gene_4844	400041861420846	-0.428645	0.140833	919638854350205	0.00242493	0.367127
gene_11989	39285081186655	0.179334	0.05922	915474357475694	0.00248074	0.370134
gene_9042	512606470653635	-0.500867	0.164819	909770137448464	0.00255931	0.376401
gene_12242	929036794261247	0.308464	0.104261	874909334120343	0.00309756	0.446785
gene_9925	923959206537137	-0.388826	0.131143	873319933641426	0.00312468	0.446785
gene_1243	242347300292089	0.925633	0.305191	86370413374583	0.00329396	0.453735
gene_5191	108387660153151	16823933503755	0.544049	863067071355016	0.0033055	0.453735
gene_8970	495099135678702	0.876144	0.294761	865912713724856	0.00325427	0.453735
gene_270	23198107021413	0.860835	0.291967	859513023980594	0.00337063	0.456587
gene_3465	173581697795583	0.126636	0.0440635	825235009841265	0.00406993	0.467193
gene_1471	795249455777349	0.825132	0.282951	811004803491437	0.00440206	0.467193
gene_2694	114262280991946	0.116906	0.0409942	813220691654965	0.00434858	0.467193
gene_2699	113473456508169	0.991915	0.349424	833378267866175	0.00389145	0.467193
gene_2777	56071208867882	107118127055361	0.361389	836293992287023	0.00382951	0.467193
gene_502	121888168237753	0.246325	0.0844804	84879003161692	0.00357516	0.467193
gene_722	872448419541396	0.236082	0.0824316	818921067231031	0.00421403	0.467193
gene_5298	114507900356253	0.847549	0.284851	834631081643261	0.00386471	0.467193
gene_5378	209798414050495	0.257962	0.0885765	850431909248016	0.00354304	0.467193
gene_4849	946216103794641	0.183339	0.0645175	807311766146188	0.00449268	0.467193
gene_12783	759368757567753	0.27994	0.0971871	830222539447345	0.00395965	0.467193
gene_12919	174040643932251	0.274358	0.0942215	848076890307368	0.0035892	0.467193
gene_13487	132003262424751	-0.141602	0.0494344	817254047431743	0.00425293	0.467193
gene_13508	120444238075837	151783772911064	0.505631	831080424089566	0.00394099	0.467193
gene_12384	492174968427333	-0.312297	0.109562	808665023536537	0.00445925	0.467193
gene_11226	139410773493257	0.422763	0.14751	814614820041027	0.00431527	0.467193
gene_10565	842475214264817	0.598979	0.208504	815058797951076	0.00430472	0.467193
gene_14453	142355775581706	184045098336082	0.574414	811495628090165	0.00439015	0.467193
gene_9135	139960072601353	101979992017624	0.341982	825171176578783	0.00407136	0.467193
gene_11234	724177374423207	147665074289133	0.491028	813445767904091	0.00434318	0.467193
gene_6570	161758112736758	-0.27952	0.0961531	842730334623434	0.00369628	0.467193
gene_14810	101049664847254	-18628425141938	0.624931	812418724612337	0.00436786	0.467193
gene_9505	877502803654388	0.881315	0.304781	819978996290644	0.00418952	0.467193
gene_2743	278631430432952	-0.443695	0.157183	793849927940221	0.0048394	0.488447
gene_12988	132606774563813	11688489864334	0.402065	79498143780296	0.00480923	0.488447
gene_11042	261966630866892	-0.29112	0.103251	793919620194947	0.00483753	0.488447
gene_6142	757697034957936	0.310386	0.110324	789543341813146	0.00495598	0.493046
gene_10388	37670986552979	0.881235	0.307672	786911042941927	0.00502864	0.493046
gene_8145	487026316733454	0.693202	0.245482	787287538891036	0.00501818	0.493046
gene_3670	381230482365327	-0.247689	0.0881557	784547799781785	0.0050948	0.494422
gene_2542	269771760505402	0.122541	0.0437644	782995998905687	0.00513872	0.494422
gene_5811	173642104623325	0.266853	0.096727	761644795336917	0.00578383	0.544527
gene_4411	159359043583922	-0.0939086	0.0341065	756296084801454	0.005958	0.544527
gene_5202	181990291456064	0.478953	0.173646	758412750303376	0.00588845	0.544527
gene_10581	124781237144716	0.204518	0.0743543	756956943433215	0.0059362	0.544527
gene_10641	901159789161846	0.397028	0.143927	75904542368288	0.00586782	0.544527
gene_8568	505359044014383	0.424213	0.154156	755727283385465	0.00597684	0.544527
gene_4629	135882829391237	0.779478	0.284117	75233233697474	0.00609052	0.545234
gene_11130	938681937513321	0.430721	0.157063	753307606149929	0.00605764	0.545234
gene_14032	415880762987782	-0.866162	0.308765	750623800251935	0.00614857	0.545685
gene_60	596838830533183	-0.36182	0.131058	747701740016885	0.00624915	0.549872
gene_3340	307043902587507	0.207609	0.0760617	742425908496909	0.00643503	0.551026
gene_2855	998569074663835	0.819661	0.294948	739793380025372	0.00652988	0.551026
gene_10613	635843808964519	0.268069	0.0983307	739952179305578	0.00652412	0.551026
gene_9896	207108189458167	115014863562289	0.425574	741131217184477	0.0064815	0.551026
gene_9335	449199448491114	-0.297101	0.108895	744421297639508	0.00636407	0.551026
gene_749	524871193406141	0.56378	0.207893	733359380314255	0.00676776	0.551619
gene_5652	127599364348875	0.98105	0.354492	732398277734058	0.00680405	0.551619
gene_6093	154912988864548	0.355971	0.13115	733902701073987	0.00674734	0.551619
gene_5255	121874941005049	-0.677201	0.248139	731340841765342	0.0068442	0.551619
gene_10244	284816328455075	-101364848701205	0.363041	730968205193039	0.00685841	0.551619
gene_14295	199155109216384	0.117254	0.0433057	733264814864822	0.00677132	0.551619
gene_7036	129603488231838	121113644354899	0.434561	729529883811142	0.00691353	0.551742
gene_439	536142031998903	-0.671474	0.244815	726485653998515	0.00703169	0.556856
gene_11205	541984733176781	0.13932	0.0519192	720414497391289	0.00727354	0.571611
gene_2815	127449387581354	100501827194852	0.371799	716804350144446	0.00742137	0.574458
gene_8427	211440573854236	0.330822	0.123343	717565736515041	0.00738994	0.574458
gene_1620	978580365808518	0.225739	0.0850352	704508664382524	0.0079483	0.603467
gene_2876	277750664936127	0.534194	0.201925	694936733862801	0.00838489	0.603467
gene_2886	749126594031576	102006950722229	0.377404	693673803001082	0.0084443	0.603467
gene_5601	415276232995101	0.633103	0.237134	694004430977884	0.0084287	0.603467
gene_5881	146934072191892	0.116384	0.0438476	704793659428992	0.00793566	0.603467
gene_4934	101588213882037	0.408767	0.15488	697641841947438	0.00825907	0.603467
gene_13398	190499220755106	0.238807	0.0904958	692314742853409	0.00850871	0.603467
gene_12701	387605700140681	0.643849	0.245178	691335997851348	0.00855541	0.603467
gene_10616	624200704578685	-0.146051	0.0554518	691951149234251	0.00852603	0.603467
gene_9771	14465879995114	-0.0881266	0.0334296	695207676593839	0.0083722	0.603467
gene_9858	164424537678115	0.102229	0.0388339	69127864477033	0.00855815	0.603467
gene_9863	943481980103534	0.882755	0.329234	702248029225109	0.00804927	0.603467
gene_8774	314373556208129	105100973741023	0.380403	697312794600668	0.00827427	0.603467
gene_5393	973687408741686	0.0798188	0.0304194	688721983849246	0.00868142	0.607995
gene_4210	839197926766204	-0.163831	0.0623605	685453843861274	0.00884164	0.615032
gene_12078	902514156970376	0.232506	0.0889402	681501075824326	0.00903948	0.624573
gene_3497	218384291064288	-0.268215	0.102922	675830344696669	0.00933124	0.626661
gene_2891	252380537808954	-0.0721146	0.0279216	666226686580103	0.00984756	0.626661
gene_82	946007267618908	0.0890895	0.0345133	66601500425902	0.00985926	0.626661
gene_464	208633316695533	0.252006	0.0974905	665342018688534	0.00989657	0.626661
gene_615	287961426862789	0.0878551	0.033896	672016422934041	0.00953288	0.626661
gene_1253	609675089009031	0.159342	0.0614565	672303991242995	0.00951753	0.626661
gene_5641	133346498178355	0.518703	0.198919	673071135282436	0.00947668	0.626661
gene_6242	318452206872448	0.274465	0.105944	670690143762943	0.00960405	0.626661
gene_12786	12980837219645	0.0856268	0.033116	668182669513737	0.00974008	0.626661
gene_13355	118307889340378	-120718604881249	0.448185	674139059017739	0.00942012	0.626661
gene_11620	733028258210165	110420777779926	0.414529	664886878620229	0.00992188	0.626661
gene_14060	508922854178518	0.437554	0.166884	677035761020198	0.00926843	0.626661
gene_14063	466282964337839	0.539674	0.208191	667511425476744	0.00977682	0.626661
gene_7227	106891793404117	-0.35476	0.136483	674206144746154	0.00941658	0.626661
gene_11895	875058975582302	0.61943	0.236125	663654626949983	0.00999074	0.627163
gene_2295	22752179866281	0.189314	0.0735944	660129741980904	0.0101904	0.631992
gene_4977	121880672550412	0.207912	0.0806202	66103690428929	0.0101387	0.631992
gene_10492	675839415143204	0.142767	0.0556212	658933681899657	0.0102591	0.632442
gene_14219	853532119873152	0.765386	0.296072	653026761780484	0.0106054	0.649896
gene_2475	186785731067615	0.0838896	0.0328767	650583559011716	0.0107521	0.653884
gene_2617	945500166520226	0.53634	0.209159	649834506735067	0.0107975	0.653884
gene_124	517760560141514	-0.68911	0.268509	645936074671016	0.0110369	0.664475
gene_8831	108368142110558	0.121905	0.0481371	642489126312921	0.0112532	0.673555
gene_1097	248386391230425	-0.170815	0.0674911	640493426784951	0.0113804	0.67723
gene_12217	160938050598194	0.102568	0.0406466	637376548294515	0.011582	0.683191
gene_12368	675986284403602	0.136141	0.0539495	636897739806807	0.0116132	0.683191
gene_4161	713000875741746	0.157107	0.0623691	634050280674182	0.0118011	0.68816
gene_12673	173322439221629	0.259718	0.103198	633596014037516	0.0118314	0.68816
gene_11127	10023515816176	0.309996	0.122691	630991445670963	0.0120065	0.694273
gene_9866	136832493609207	0.0972115	0.038744	630035430069688	0.0120714	0.694273
gene_11838	408701878814427	117462298126966	0.431841	628646420306251	0.0121664	0.695848
gene_3284	301227754647005	0.522306	0.208826	618635167131481	0.0128739	0.697544
gene_132	16580359762939	-0.123577	0.0496642	618550519924349	0.0128801	0.697544
gene_1138	493897228795833	0.152427	0.0609671	621973927816487	0.0126334	0.697544
gene_4208	184161550877139	0.128229	0.0517232	615888453607135	0.0130754	0.697544
gene_4586	502309472417597	0.72981	0.289618	620269671766732	0.0127556	0.697544
gene_4614	30338718590811	0.290069	0.11678	61612487053053	0.0130579	0.697544
gene_11801	637274499400053	0.18838	0.075445	624865882067638	0.0124287	0.697544
gene_10860	756938171351633	0.377699	0.152035	615868487960944	0.0130768	0.697544
gene_13625	913470400243854	0.0976074	0.0391909	620682952799746	0.0127258	0.697544
gene_13834	420282376298976	0.122483	0.0489964	624800721718009	0.0124333	0.697544
gene_8436	204368539916931	0.0967777	0.0386278	626114403810766	0.0123414	0.697544
gene_8332	883254252249881	0.709133	0.27864	62264120928844	0.0125858	0.697544
gene_11037	212858952973865	0.357	0.142501	622151450110323	0.0126207	0.697544
gene_1798	330916658388122	-0.181354	0.0730895	614401237651282	0.0131858	0.69973
gene_5118	203236713969593	0.236134	0.0950816	612001441218115	0.013366	0.705655
gene_4266	116749243937078	113361016578757	0.443254	610880624969326	0.013451	0.70652
gene_2673	149532803263251	-0.15525	0.0628334	608088021528295	0.0136653	0.709735
gene_249	437679340420107	0.180015	0.0738252	595397203701305	0.0146842	0.709735
gene_601	34364192288462	0.623575	0.253741	598407475335779	0.0144356	0.709735
gene_1337	129860844964884	-0.462263	0.18734	598912976399993	0.0143943	0.709735
gene_4800	655833998219415	0.127411	0.0522076	59568840869556	0.0146599	0.709735
gene_5105	834188430514921	-0.762846	0.308472	600764309953735	0.014244	0.709735
gene_5133	208359098480793	0.180697	0.0735677	604678834623394	0.0139316	0.709735
gene_12818	137747338440225	0.127325	0.051893	6033474646439	0.0140371	0.709735
gene_11998	139022898056481	0.0994697	0.0406422	598452074368493	0.014432	0.709735
gene_10829	581387270490334	-0.334504	0.136016	602272457159211	0.0141228	0.709735
gene_11392	269037306355511	0.210088	0.0860796	596280423571829	0.0146108	0.709735
gene_10729	158537069121368	0.206525	0.0846916	596253459610944	0.014613	0.709735
gene_9826	231717538309484	0.153741	0.0629099	598550618217587	0.0144239	0.709735
gene_8714	641564805158926	0.419554	0.170543	604892191699435	0.0139148	0.709735
gene_8836	235368504472289	0.366317	0.14846	604467200159024	0.0139483	0.709735
gene_8089	133747127301609	0.144886	0.0589456	60407789195682	0.0139791	0.709735
gene_10084	986910082409202	-0.224445	0.0911664	601786294677129	0.0141618	0.709735
gene_923	986079486840848	0.10029	0.0412347	591051031520783	0.0150508	0.71092
gene_4183	119976331970959	-0.154534	0.0635404	591014196648462	0.015054	0.71092
gene_13135	781641412163199	-0.59971	0.244867	591226882149226	0.0150358	0.71092
gene_9029	208386891884558	0.462764	0.189837	591628792450467	0.0150015	0.71092
gene_10118	122901423358523	0.690547	0.280442	593735974317849	0.0148232	0.71092
gene_11396	512912678420647	0.546796	0.224711	587465200955546	0.0153604	0.722079
gene_3568	222175699033729	-0.0880866	0.0365551	580408522673724	0.015989	0.725848
gene_1890	2220166276399	0.0984902	0.040989	576524413080404	0.0163462	0.725848
gene_2946	128163353883495	0.224862	0.0932477	580719501647366	0.0159607	0.725848
gene_441	319555146009982	-0.609403	0.249558	574898863398346	0.0164982	0.725848
gene_1180	70682387816014	0.345178	0.142988	58103649677488	0.015932	0.725848
gene_1182	262750511384499	0.110918	0.0462907	575219293071791	0.0164681	0.725848
gene_995	870153636472533	0.385462	0.15949	583911800785779	0.0156737	0.725848
gene_6009	840694793791148	-0.863291	0.358709	576136803048479	0.0163823	0.725848
gene_11748	269944204153676	-0.174475	0.0725026	576760398176589	0.0163243	0.725848
gene_13884	467312382445682	0.205774	0.085927	574974835454702	0.016491	0.725848
gene_14358	201051934991305	0.0874011	0.0362473	582653629125514	0.0157862	0.725848
gene_8554	158135241436686	0.0967583	0.0400064	585112092131465	0.0155671	0.725848
gene_8899	155142398968599	-0.406711	0.168139	576288939377821	0.0163681	0.725848
gene_8931	993268127180714	0.388159	0.160848	57925449267334	0.0160943	0.725848
gene_8954	412834030341725	0.143866	0.0599464	575341492114421	0.0164566	0.725848
gene_4778	327425043685538	0.490594	0.202693	572272567022759	0.0167467	0.733649
gene_2961	101154421225794	-0.096397	0.040347	570424878452047	0.0169239	0.738269
gene_367	129655703407999	0.173392	0.0728125	566495719039654	0.0173071	0.740985
gene_1036	146268983715014	-0.233667	0.0980978	564652642456565	0.01749	0.740985
gene_5704	235108842381248	0.458203	0.192244	566981039263072	0.0172593	0.740985
gene_12360	186534784350351	0.0713033	0.0299892	565057949755499	0.0174496	0.740985
gene_11612	855256796899859	0.198785	0.0834935	567138388805665	0.0172438	0.740985
gene_14037	174968784908935	-0.397808	0.16586	568311757967365	0.0171289	0.740985
gene_9336	87226323312969	-0.476849	0.19946	564760646634795	0.0174792	0.740985
gene_2066	214633836004857	0.401742	0.168666	562552408252566	0.0177008	0.746842
gene_1331	544036097152796	0.255801	0.107961	561299706137436	0.0178277	0.749129
gene_1518	215047721459802	0.445836	0.188313	558243154752722	0.0181415	0.759215
gene_12319	374726429982153	0.427122	0.181005	557404292607225	0.0182286	0.759772
gene_10083	411980869885681	-0.286707	0.12116	555768734014453	0.0183997	0.76381
gene_1112	41127415608734	0.191134	0.0812551	554740797418469	0.0185081	0.765223
gene_3131	910816968304135	0.452631	0.193622	543166511102504	0.0197748	0.76621
gene_3204	502107629963023	0.163797	0.070988	532493677391824	0.0210224	0.76621
gene_3705	21160535964231	1047574758212	0.442164	539736532627404	0.0201672	0.76621
gene_3424	124697973910549	0.4601	0.198866	52730680992488	0.0216578	0.76621
gene_1853	184665417616305	-0.237234	0.101177	54511068502992	0.0195559	0.76621
gene_1898	850213608668982	0.310904	0.135144	528497351604983	0.0215102	0.76621
gene_2176	818712085070746	-0.422453	0.180728	540139271304668	0.0201207	0.76621
gene_2752	117757930830665	-0.235566	0.101668	530362490556502	0.0212811	0.76621
gene_77	283842878809159	0.180601	0.0785584	527409891073182	0.021645	0.76621
gene_505	835360307890656	0.816467	0.350503	538786240082288	0.0202773	0.76621
gene_542	291462357965358	-0.0609275	0.0263625	533954387218023	0.0208469	0.76621
gene_557	216090089972066	0.214336	0.0928854	532514185311368	0.0210199	0.76621
gene_627	394738041494587	0.130485	0.0555318	552705209224166	0.0187246	0.76621
gene_761	930907534398228	-0.360317	0.155229	539630536253168	0.0201794	0.76621
gene_861	880869297357991	-0.266043	0.114804	532411966194934	0.0210322	0.76621
gene_5380	514093574512192	0.0832176	0.0358248	539453716023615	0.0201999	0.76621
gene_6089	6052506381099	0.347477	0.14856	542665214718033	0.0198317	0.76621
gene_5922	172987443217021	0.19755	0.084493	545331448819502	0.0195312	0.76621
gene_5926	606647379863632	0.0929694	0.0400961	537570260875248	0.0204191	0.76621
gene_6002	276934068631044	-0.0852745	0.0369725	531259407730283	0.0211718	0.76621
gene_4190	241686034987093	0.186886	0.0801051	5454381837288	0.0195193	0.76621
gene_13444	154330892933497	0.222119	0.0964946	529362519741869	0.0214036	0.76621
gene_13481	259505417647536	0.187147	0.0810473	529722456924378	0.0213594	0.76621
gene_13143	318568594765373	-0.122952	0.0529378	538192004318125	0.0203465	0.76621
gene_11725	121685674602212	0.257346	0.111926	529801971819586	0.0213497	0.76621
gene_12226	987332222209593	0.201249	0.0872524	532900645524307	0.0209733	0.76621
gene_12250	100078335675859	0.14354	0.0617406	541685516097345	0.0199433	0.76621
gene_12320	23022638771935	0.671256	0.288258	527576506358292	0.0216243	0.76621
gene_12372	115041238348747	0.353942	0.151817	543640989181847	0.0197212	0.76621
gene_11303	492398572901883	0.495162	0.212491	530685954034948	0.0212416	0.76621
gene_10251	930032123631043	0.171856	0.073886	54139806980229	0.0199761	0.76621
gene_10775	902443705596925	-0.816818	0.34772	537428080371581	0.0204358	0.76621
gene_13703	139364152911279	0.1014	0.0433278	5478952392628	0.0192468	0.76621
gene_13754	157077681710034	0.268315	0.116158	533470256582945	0.0209049	0.76621
gene_14340	217170231984589	-0.808096	0.35097	550591377546112	0.0189523	0.76621
gene_9770	310367070412883	0.411062	0.175097	542951023182241	0.0197992	0.76621
gene_9797	106299311415514	0.348711	0.150233	538229371361922	0.0203421	0.76621
gene_8756	23894932088295	0.279366	0.120675	531688453624201	0.0211197	0.76621
gene_9129	110243464401781	0.257439	0.111626	532169825074925	0.0210615	0.76621
gene_7996	117129129836917	0.789039	0.339914	530797935227042	0.021228	0.76621
gene_8018	523071246537368	-0.105828	0.0449299	553322224254555	0.0186587	0.76621
gene_4041	384634652030986	-0.550986	0.238832	527365271725671	0.0216505	0.76621
gene_3551	153702409104899	0.248148	0.108219	523681488980151	0.0221137	0.767046
gene_3780	108415418522958	0.112846	0.0492949	523037858778889	0.0221957	0.767046
gene_1842	143796153073994	-0.230007	0.100632	517792542375923	0.0228756	0.767046
gene_1991	406876415542964	-0.145677	0.0639658	516423234023807	0.0230566	0.767046
gene_2368	331857177254443	0.329806	0.145236	516118947123425	0.0230971	0.767046
gene_2937	26059660381826	0.979167	0.408251	519557517142755	0.0226445	0.767046
gene_29	498247288776628	0.181889	0.0797461	521730851087466	0.0223631	0.767046
gene_135	379641740926498	0.611127	0.266047	517584808731135	0.022903	0.767046
gene_683	60596575488243	-0.112687	0.049583	516555231506766	0.0230391	0.767046
gene_1092	197634463264997	0.517081	0.226175	518069979548329	0.0228391	0.767046
gene_1007	538710998166788	0.283092	0.12445	516728421154244	0.0230162	0.767046
gene_5789	29342027294552	0.0872465	0.0383168	518347703532083	0.0228026	0.767046
gene_13382	185999099020534	0.199231	0.08741	519949684909886	0.0225934	0.767046
gene_12085	480463822354878	0.528089	0.229755	519803771000471	0.0226124	0.767046
gene_12122	161917153564117	0.170959	0.0751199	516582482216268	0.0230355	0.767046
gene_12496	109483473207892	0.134714	0.0588689	52173077629003	0.0223631	0.767046
gene_13945	467428839638503	-0.415913	0.182388	518425691907311	0.0227924	0.767046
gene_9882	187445825458918	0.117197	0.0515792	5165260814661	0.023043	0.767046
gene_8778	412410580045502	0.649411	0.285567	526176172812683	0.0217989	0.767046
gene_6100	106265939466783	0.841295	0.367971	515425683989901	0.0231895	0.767638
gene_12967	121307602507984	-0.269759	0.118911	513671715896021	0.0234249	0.769574
gene_9796	123107995064985	0.455831	0.201257	513321727944913	0.0234722	0.769574
gene_8505	228036028826369	0.537353	0.234631	514173656419086	0.0233573	0.769574
gene_3632	104921265723232	-0.113249	0.0506222	500873796566384	0.0252197	0.772728
gene_3460	197092777478703	0.108524	0.048161	507520759919646	0.0242704	0.772728
gene_3472	145624645864539	0.178372	0.0792779	506997186415003	0.0243438	0.772728
gene_1480	373260525103832	0.175952	0.0785527	501798274338364	0.0250854	0.772728
gene_1497	254493681850428	0.260162	0.115106	508488087015019	0.0241353	0.772728
gene_2191	161525868897516	0.266202	0.117882	509991862812001	0.023927	0.772728
gene_2397	971789904660966	0.788157	0.345344	502736111683453	0.0249499	0.772728
gene_246	721896440064322	0.165148	0.0735938	502036984860933	0.0250508	0.772728
gene_5367	2772957689856	0.100124	0.0447294	500924029874443	0.0252124	0.772728
gene_5936	771381945697944	0.170965	0.0759065	508523372520199	0.0241304	0.772728
gene_5972	812938431628844	0.0958608	0.04273	504291298093051	0.0247269	0.772728
gene_4189	59735104608011	0.549537	0.241616	501166727015192	0.025177	0.772728
gene_4311	477732317290406	0.190192	0.0841587	509884864025014	0.0239417	0.772728
gene_4632	101666857001185	0.81998	0.357266	508859159892836	0.0240837	0.772728
gene_4858	262370234196591	-0.118339	0.0526057	505001140569641	0.0246258	0.772728
gene_12922	184644526246093	0.133529	0.0597182	501000525958921	0.0252012	0.772728
gene_12049	147077131981587	0.233094	0.102894	507854210740777	0.0242237	0.772728
gene_13235	274669779643829	0.102132	0.0454785	503957840411044	0.0247745	0.772728
gene_12154	294044253616564	0.440957	0.194461	510406299136616	0.0238699	0.772728
gene_13914	443961142432222	-0.223079	0.0989885	501195046167925	0.0251729	0.772728
gene_13998	623113223590565	0.356318	0.157188	511799841497987	0.0236789	0.772728
gene_8934	695137601833544	0.128928	0.05742	504970886917476	0.0246301	0.772728
gene_638	111679802639281	0.132017	0.0590115	500260895613269	0.0253091	0.773168
gene_3512	12387549803819	0.41817	0.186888	493679017240379	0.0262908	0.773326
gene_1481	480093264733174	0.159153	0.0715012	496016793460012	0.0259377	0.773326
gene_2970	190147410072146	0.460556	0.205874	4962475175485	0.0259031	0.773326
gene_171	532307073862037	-0.0979226	0.0439674	495603075101303	0.0259998	0.773326
gene_5338	141955098697905	0.140498	0.0632499	494408719158844	0.0261801	0.773326
gene_4489	13178713354932	0.184839	0.0832138	49384822915107	0.0262651	0.773326
gene_4746	346330804129694	0.150394	0.0675298	49722471879885	0.0257572	0.773326
gene_4955	222218425816613	0.469547	0.209632	496968723272511	0.0257953	0.773326
gene_11885	826258640958267	-0.1004	0.0450443	496225417202652	0.0259064	0.773326
gene_14481	257609263228878	0.0654231	0.0294399	494604678307064	0.0261504	0.773326
gene_9016	181759642697337	0.509385	0.22599	497598355858247	0.0257016	0.773326
gene_8226	103769383424554	0.078938	0.0355173	494844125866803	0.0261142	0.773326
gene_6292	141037990102544	-0.629832	0.278101	49414108403879	0.0262206	0.773326
gene_513	344682162702861	-0.497851	0.223187	492673866684027	0.0264442	0.77524
gene_13763	107870926282815	-0.511953	0.224633	492267204368949	0.0265065	0.77524
gene_3507	757496366582477	-0.172851	0.0796855	467277354688099	0.0306444	0.778618
gene_3154	299380820157218	0.0733568	0.0335482	478203336574609	0.0287581	0.778618
gene_3636	210976806064965	0.336517	0.15661	458889782350343	0.0321797	0.778618
gene_3304	5812930645017	0.0779225	0.0352937	487960056629993	0.0271759	0.778618
gene_1446	20540509402401	0.469933	0.214117	479053756373372	0.0286165	0.778618
gene_1530	254231737524803	0.292311	0.135642	463381573775109	0.0313478	0.778618
gene_1910	163558972525911	0.163694	0.0743586	484727411272138	0.0276899	0.778618
gene_2297	545641060402297	0.132873	0.0609955	475294770293408	0.0292482	0.778618
gene_2393	155959368919836	0.874613	0.396094	476284773140299	0.0290804	0.778618
gene_2779	887314361902679	-0.218926	0.101225	463790611081436	0.0312731	0.778618
gene_2873	138535036619846	0.456183	0.208634	472071698882485	0.0298013	0.778618
gene_2541	105880165161918	-0.355501	0.164586	463515156873973	0.0313234	0.778618
gene_2627	278678602571253	0.278135	0.12789	472418330021674	0.0297413	0.778618
gene_9	105031307980356	0.1852	0.0839448	487395001756795	0.027265	0.778618
gene_394	143626194955163	0.152485	0.0712476	458682240075098	0.0322187	0.778618
gene_87	126743033714099	-0.17055	0.0793638	460597875199323	0.0318607	0.778618
gene_116	19106157417176	-0.562768	0.25373	480878311858555	0.028315	0.778618
gene_458	114644765225359	-0.488384	0.224206	470136551404886	0.0301387	0.778618
gene_477	114455486508935	0.0976913	0.0447319	477316921075715	0.0289066	0.778618
gene_509	948228057758314	0.137411	0.062918	475975217376106	0.0291327	0.778618
gene_801	816098351306042	0.123624	0.0574831	46263707932801	0.0314841	0.778618
gene_878	141644707750403	0.149887	0.0698136	461807267804761	0.0316368	0.778618
gene_1349	496509423520817	0.30607	0.141241	471034091061654	0.0299817	0.778618
gene_980	842155175458808	-0.459175	0.208007	487237878164456	0.0272899	0.778618
gene_5565	202031338021408	0.0760821	0.0350707	471329618277935	0.0299302	0.778618
gene_5921	108750086132237	0.20675	0.0958666	462955644552983	0.0314257	0.778618
gene_6195	438901598241602	0.497311	0.231167	45903636585079	0.0321522	0.778618
gene_4441	424131558198248	-0.13157	0.0593998	490556953113821	0.0267702	0.778618
gene_4227	116487089859937	-0.14395	0.0668243	462665668768511	0.0314788	0.778618
gene_4252	179046848254408	0.282042	0.131029	46124498672192	0.0317407	0.778618
gene_4344	847302746558693	0.302298	0.137921	47575745656232	0.0291696	0.778618
gene_4962	905434041811412	0.246399	0.11215	4808357890438	0.028322	0.778618
gene_12785	184554440000322	0.0842074	0.0391653	462948343967071	0.031427	0.778618
gene_12939	132943717306949	0.124129	0.0561142	489180311622886	0.0269845	0.778618
gene_13070	364754630106068	-0.294279	0.13424	477314482639611	0.028907	0.778618
gene_12108	789259978261736	-0.143425	0.0662116	467974106066822	0.0305203	0.778618
gene_12561	113458406033564	0.13583	0.0627502	469131649922883	0.0303154	0.778618
gene_12575	833019178006766	-0.110281	0.050617	474455313672649	0.0293912	0.778618
gene_12409	574706723250539	0.059765	0.0273112	479378204279703	0.0285626	0.778618
gene_12422	476412539121172	0.0878346	0.0400132	481590302986478	0.0281983	0.778618
gene_12424	323058091116048	0.10973	0.0501258	479088299816351	0.0286108	0.778618
gene_11141	430259277782861	-0.0710578	0.0324218	48052993914672	0.0283723	0.778618
gene_10938	230413753142671	0.628165	0.282142	486692279739492	0.0273763	0.778618
gene_11171	235123315141015	0.385304	0.179936	459691796323409	0.0320295	0.778618
gene_11210	216208049575297	-0.0716762	0.032854	47470860041376	0.029348	0.778618
gene_11272	157692273701401	0.343341	0.159597	462467008623116	0.0315153	0.778618
gene_11316	445391056570736	0.226807	0.103652	478336432274114	0.0287359	0.778618
gene_11379	224362322859452	0.194891	0.0898695	471417408665934	0.0299149	0.778618
gene_11656	891459244851796	0.132512	0.0607309	476585835258652	0.0290296	0.778618
gene_10253	211267788879494	0.204617	0.0939564	474860913926295	0.029322	0.778618
gene_10437	311136940217931	0.0725083	0.0338134	459666784640547	0.0320342	0.778618
gene_10272	613245468472793	0.545648	0.251176	467510854976075	0.0306028	0.778618
gene_10455	241228283916998	0.179056	0.0815429	481723245215096	0.0281766	0.778618
gene_10515	23095392522977	0.0833751	0.038633	465506852436158	0.030962	0.778618
gene_13941	209340885975054	0.476977	0.219552	466808589592245	0.0307282	0.778618
gene_13722	544366903482366	0.0927836	0.0427404	471256689353891	0.0299429	0.778618
gene_13787	611107081489024	0.245679	0.113593	468436501372469	0.0304383	0.778618
gene_13799	449897066730287	0.158703	0.0725798	474213109499124	0.0294326	0.778618
gene_13850	171465069614307	-0.398052	0.180797	476122656303141	0.0291078	0.778618
gene_14367	218143322830412	0.69594	0.310475	481620964855398	0.0281933	0.778618
gene_14250	110646022923156	0.130437	0.0604738	46605002256789	0.0308642	0.778618
gene_8650	423279830683242	0.15813	0.0730161	467853218008338	0.0305418	0.778618
gene_9040	426317085301668	-0.132559	0.0608092	47497411128968	0.0293027	0.778618
gene_9128	168299635249428	0.170071	0.0770552	485853633768346	0.0275097	0.778618
gene_8898	303392444673357	0.435452	0.202066	461966270841458	0.0316075	0.778618
gene_8912	160838869493222	0.542742	0.251603	459254056783698	0.0321114	0.778618
gene_8850	398072134314103	0.633103	0.290937	470701911061565	0.0300397	0.778618
gene_8102	994766680372899	0.250802	0.116534	463508114188767	0.0313247	0.778618
gene_3929	169204033973888	0.51857	0.235037	47222381303356	0.029775	0.778618
gene_7328	802994006355294	-0.802995	0.356985	476827302610684	0.0289889	0.778618
gene_8224	189447625818094	-0.0947808	0.0438221	46733705001144	0.0306338	0.778618
gene_9507	70233083442578	-0.192243	0.0866867	489268517451058	0.0269707	0.778618
gene_11701	21512046709608	0.0731187	0.0338099	467696857567853	0.0305696	0.778618
gene_6452	555435314973833	-0.271589	0.126054	462715889217907	0.0314696	0.778618
gene_11948	140671431837002	0.140562	0.0657573	457298196250372	0.03248	0.781265
gene_10711	171452405547075	0.532024	0.24703	4573682094731	0.0324667	0.781265
gene_8561	134361019830849	0.86345	0.392585	456264635147994	0.0326765	0.784161
gene_3764	725331759943955	0.102897	0.0483041	454785674715254	0.03296	0.786451
gene_611	191850652552114	0.0741306	0.0347781	455031576602676	0.0329127	0.786451
gene_4335	165532335038328	0.134959	0.0632993	454572029727399	0.0330011	0.786451
gene_13708	324468708622012	0.0869373	0.0408446	453594845862438	0.0331901	0.789126
gene_12062	171835177478916	0.0642566	0.0301918	453197190821857	0.0332673	0.789139
gene_10901	569522226824116	0.74564	0.342391	45167331890226	0.0335649	0.794368
gene_8133	102975622046929	10054373250416	0.461673	451159150873573	0.0336659	0.794932
gene_13338	135253598846711	0.161032	0.0760032	449495384147122	0.033995	0.79803
gene_12717	108306712901469	-0.086068	0.0405709	449737647376594	0.0339469	0.79803
gene_10985	586786776397737	-0.0928894	0.0437877	449321374612225	0.0340296	0.79803
gene_1893	627113717218531	0.113399	0.0536278	448134836661109	0.0342667	0.799944
gene_4278	725876622506085	0.131289	0.0620483	448220868392411	0.0342494	0.799944
gene_1899	147503338526232	0.199865	0.0945889	446785735590333	0.0345383	0.803196
gene_5834	37419795660716	0.512566	0.238174	446215254362585	0.0346538	0.803196
gene_4725	496490511687963	0.140842	0.0667289	44589885400319	0.034718	0.803196
gene_8765	998800420531243	0.149527	0.0708237	446216269507067	0.0346536	0.803196
gene_151	262760225303366	0.314283	0.148234	44385735212511	0.0351356	0.803824
gene_173	820946946112141	0.122282	0.0579776	445160058554495	0.0348686	0.803824
gene_579	13878100147836	-0.131827	0.0625275	444242940736353	0.0350563	0.803824
gene_12707	148571056427169	-0.543439	0.25683	444132390536964	0.035079	0.803824
gene_9506	348583689252973	0.419733	0.198489	444593709652281	0.0349844	0.803824
gene_7432	116661957681025	-0.480016	0.226003	4431768157607	0.0352759	0.805246
gene_614	284936102097783	0.0769805	0.0366113	442453107356607	0.0354258	0.805479
gene_11311	97547888468948	-0.276771	0.131544	442372236864782	0.0354426	0.805479
gene_4898	441754091144944	183698213252814	0.782236	441165023554851	0.0356943	0.809411
gene_3395	181330710804272	0.215237	0.102593	438922551431233	0.0361667	0.810183
gene_1170	122902599176826	0.0767688	0.036691	438109014443842	0.0363397	0.810183
gene_12486	515392422668147	-0.117706	0.0561406	43845403195611	0.0362663	0.810183
gene_11215	103687245459614	0.211913	0.101054	438220765308256	0.0363159	0.810183
gene_11227	765129499283217	0.16725	0.0798144	439033619043221	0.0361432	0.810183
gene_10409	775788315223591	0.261889	0.124324	440404741928523	0.0358537	0.810183
gene_10438	250721497541239	0.252535	0.120092	439329817798614	0.0360805	0.810183
gene_4098	339539146111768	0.127635	0.061059	438023826658718	0.0363579	0.810183
gene_2448	218378649966854	0.155159	0.0742742	437390995557325	0.0364932	0.811441
gene_5609	914696497572663	-0.253158	0.121266	436598171112587	0.0366634	0.813468
gene_3184	59330677047495	-0.285036	0.136881	42988077724529	0.0381391	0.82194
gene_62	215118888286416	-0.126459	0.0606048	43273560604631	0.0375045	0.82194
gene_598	228140980301122	0.159366	0.0766111	433465766915697	0.0373439	0.82194
gene_1268	531238747584967	0.121401	0.0584098	432303842152999	0.0375997	0.82194
gene_4333	189283116490375	-0.125851	0.0606583	430007019249808	0.0381108	0.82194
gene_13294	22611270899336	0.551231	0.263751	433022944700696	0.0374412	0.82194
gene_12018	428193643742992	0.124896	0.0602332	431164369828605	0.0378524	0.82194
gene_12317	236141200873459	0.287511	0.1382	431333216221435	0.0378148	0.82194
gene_12603	247058235780998	0.235475	0.113428	429774676660554	0.0381629	0.82194
gene_12352	319735524818623	0.100213	0.0482601	431888285846776	0.0376917	0.82194
gene_11329	749931948086894	-0.615698	0.290469	433935524223841	0.037241	0.82194
gene_10266	521644231666388	-0.189335	0.0906363	431626502084953	0.0377497	0.82194
gene_10512	191668712520597	0.073249	0.0352988	430837239351843	0.0379252	0.82194
gene_10539	178054974904246	-0.444304	0.21391	430026118074284	0.0381065	0.82194
gene_852	397243599653303	0.239628	0.115523	429311413047685	0.038267	0.822461
gene_13316	138323531589706	0.105432	0.0509917	428452702063737	0.0384608	0.824904
gene_2437	119575011720689	-0.109116	0.052738	42801793366192	0.0385593	0.825297
gene_12285	421965217291728	0.148388	0.0719446	426454390712672	0.0389157	0.83041
gene_8917	579300573373201	0.136074	0.0659677	426263312539106	0.0389595	0.83041
gene_2242	852848903390579	0.7542	0.353723	425835384852758	0.0390578	0.830784
gene_887	165815093062114	-0.133535	0.0646179	425325250871219	0.0391752	0.831503
gene_5828	242049643789297	-0.193511	0.0938755	42481391537051	0.0392934	0.831503
gene_14273	17325083825242	0.146938	0.0713973	424639070951628	0.0393338	0.831503
gene_3134	422560699399112	-0.208022	0.10217	413287016428569	0.042058	0.832536
gene_3153	171395397734561	0.101943	0.0499109	418030984398285	0.0408962	0.832536
gene_3717	164401948435398	0.0755189	0.0367934	421409824617444	0.0400894	0.832536
gene_3804	345204099733808	-0.541363	0.265433	414515024230059	0.0417539	0.832536
gene_1889	259360465429575	-0.100989	0.0494682	415813451773056	0.041435	0.832536
gene_1938	433472743639793	0.372879	0.181363	41581541397116	0.0414345	0.832536
gene_2314	388607835856552	0.537467	0.262731	414327779659101	0.0418002	0.832536
gene_2895	137289421760745	-0.209464	0.102551	417096354647674	0.0411224	0.832536
gene_2562	12688917136223	0.0895971	0.0441068	413510473415226	0.0420025	0.832536
gene_2635	631887978313443	-0.0803569	0.0391678	420840436548644	0.0402242	0.832536
gene_164	782747389923247	0.313379	0.152062	4219550026935	0.0399608	0.832536
gene_1030	318053063426602	0.325706	0.158289	422353878112517	0.0398669	0.832536
gene_747	994093729712743	0.705513	0.33236	420802399815591	0.0402332	0.832536
gene_759	128865026802355	-0.67327	0.326946	4184738121522	0.0407895	0.832536
gene_1203	42042231598327	-0.165835	0.0810535	418549684562299	0.0407713	0.832536
gene_844	186032002267797	-0.556486	0.2707	419700524601291	0.0404954	0.832536
gene_5626	126250955555969	0.312175	0.151218	423092493926538	0.0396938	0.832536
gene_5667	656796098886937	-0.18038	0.088464	41374278761275	0.0419449	0.832536
gene_6159	397612016792819	-0.235667	0.114831	419557559917564	0.0405296	0.832536
gene_4435	438679651360504	0.146082	0.0713448	42058085355203	0.0402858	0.832536
gene_13319	133869687593121	-0.199085	0.0972209	417796761438524	0.0409528	0.832536
gene_11986	266389936618107	0.0526783	0.0258751	414085822850473	0.0418599	0.832536
gene_12505	159958830831736	0.440565	0.213223	420183725644546	0.0403802	0.832536
gene_12574	261629750694625	-0.0932616	0.0452968	423109368134635	0.0396899	0.832536
gene_12349	534298200926596	0.102473	0.0503674	414032606099613	0.0418731	0.832536
gene_12720	264169991758364	-0.260989	0.128031	414037630053485	0.0418719	0.832536
gene_10928	142704977953222	-0.55778	0.267005	419704048715244	0.0404946	0.832536
gene_11267	336857198759753	0.872387	0.422109	412340184980775	0.042294	0.832536
gene_13984	902103836557356	-0.238034	0.116683	412426378053897	0.0422724	0.832536
gene_14365	3810471695724	-0.110941	0.0543918	416563334540945	0.041252	0.832536
gene_14430	272033855206639	0.133784	0.0653445	420142018320314	0.0403901	0.832536
gene_14278	265688693572051	-0.265137	0.129095	420046258552941	0.040413	0.832536
gene_9769	567746392586763	0.126773	0.0624572	41262852025543	0.0422219	0.832536
gene_9141	821911304550152	-0.137835	0.067447	417366950324572	0.0410568	0.832536
gene_8930	22798820875904	0.540549	0.263626	414700582818404	0.0417082	0.832536
gene_6958	379397687573403	0.760564	0.36145	417355676163135	0.0410595	0.832536
gene_10591	643104899894521	0.394046	0.193725	411843820276863	0.0424182	0.83297
gene_13901	232669767419761	0.104702	0.0516563	411606279680984	0.0424778	0.83297
gene_11416	201128065066827	0.108926	0.0537437	41128353135374	0.042559	0.832974
gene_1885	844194524712748	0.0937312	0.0462883	410311641142187	0.0428042	0.836185
gene_5693	307476882893478	0.0755829	0.0373263	409969853069902	0.0428909	0.836291
gene_8021	153890916796587	0.102558	0.0506939	409204396472353	0.0430855	0.838498
gene_559	11451950000287	0.153495	0.0760302	408482913466844	0.0432698	0.840496
gene_3314	358700492931386	0.0558866	0.0276624	407773722794343	0.0434518	0.842441
gene_11759	283035825570815	0.0849043	0.04209	406990930917766	0.0436536	0.844763
gene_3517	903714813209805	-0.225563	0.114092	390778761201057	0.0480628	0.845776
gene_3158	509917645380313	-0.10608	0.0536804	39076667720924	0.0480663	0.845776
gene_3364	231155860974004	0.301879	0.149553	404796008927275	0.0442248	0.845776
gene_3444	703849360539967	0.128498	0.0649429	392388824451803	0.0476047	0.845776
gene_3836	285248450994762	-0.134576	0.0676195	395474520639289	0.0467394	0.845776
gene_1560	537759706142183	-0.280424	0.141756	392217274764357	0.0476533	0.845776
gene_1992	352183333628184	0.399814	0.197727	39640970210358	0.0464804	0.845776
gene_2278	350632296967162	-0.0821994	0.041238	397772135941466	0.0461059	0.845776
gene_2290	683808028964631	0.325719	0.162167	398140285747553	0.0460052	0.845776
gene_2700	923180147437105	0.316726	0.15985	391884981388466	0.0477475	0.845776
gene_2705	982113112552293	0.0946996	0.0475135	397333289085077	0.0462262	0.845776
gene_2768	897418564148676	0.108231	0.0545317	394557036760978	0.0469949	0.845776
gene_2474	163300690771224	0.439274	0.217417	405730676390181	0.0439806	0.845776
gene_143	135741767456481	-0.0921636	0.0463212	395101821818855	0.046843	0.845776
gene_148	360023696585344	0.0868687	0.0438501	392323445766647	0.0476232	0.845776
gene_240	284362763862928	0.441451	0.223754	389510791864416	0.0484269	0.845776
gene_707	466965792241574	0.143806	0.0726883	391315615999918	0.0479095	0.845776
gene_1283	824498730431098	0.514518	0.256555	391023021142314	0.047993	0.845776
gene_5285	101043447659901	-0.771664	0.381734	402348857955394	0.0448708	0.845776
gene_5891	376583704159768	0.355348	0.17746	400962474938342	0.0452412	0.845776
gene_5957	109180745498849	0.0882133	0.0442447	398167876278615	0.0459977	0.845776
gene_4254	309292273856632	0.177204	0.0883388	402347205724197	0.0448712	0.845776
gene_4337	227904954189088	-0.142612	0.0708314	404373478872378	0.0443356	0.845776
gene_4619	594069265131386	0.0811786	0.0411101	390124115062247	0.0482504	0.845776
gene_4366	112903610268659	0.126632	0.0631239	402203117615727	0.0449096	0.845776
gene_4403	901683522364539	-0.0921489	0.0463523	394423752109367	0.0470322	0.845776
gene_4802	597342422540189	-0.0826766	0.0418862	389662294381026	0.0483833	0.845776
gene_4823	761624656571536	0.752423	0.380818	395937809262767	0.0466109	0.845776
gene_5114	16648926309005	-0.254283	0.128509	391136145189	0.0479607	0.845776
gene_5117	134087010403934	-0.149021	0.0748484	396042559337445	0.0465819	0.845776
gene_12924	257211258627141	0.222712	0.112828	389958077123072	0.0482982	0.845776
gene_13471	671425642104776	-0.143829	0.0725171	392982989065536	0.0474367	0.845776
gene_11821	174837575136302	-0.31749	0.15617	404972368579706	0.0441786	0.845776
gene_12511	257792613968207	0.131923	0.0665316	393831461430909	0.047198	0.845776
gene_12545	148684141847051	-0.179876	0.0905381	391616913399503	0.0478237	0.845776
gene_12457	132559166760296	-0.112156	0.0564959	393478114182028	0.0472973	0.845776
gene_10854	245797631569429	-0.460411	0.230687	392674819143679	0.0475238	0.845776
gene_10858	480795469247919	0.35911	0.17955	39832874718885	0.0459538	0.845776
gene_10982	133826442443735	0.578736	0.277716	397421070355006	0.0462021	0.845776
gene_11000	123280829079896	0.0843331	0.042566	392724722338573	0.0475097	0.845776
gene_11556	220192387377639	0.723257	0.362162	390501059681554	0.0481423	0.845776
gene_11371	278817542568752	0.086492	0.0436193	393706923655714	0.047233	0.845776
gene_11382	117144839628055	0.163488	0.0820233	398370412995007	0.0459424	0.845776
gene_10425	169396906522587	-0.0955253	0.0476869	400065320926967	0.0454826	0.845776
gene_10489	523663360592401	0.267878	0.13394	398712759373643	0.0458492	0.845776
gene_14400	109454464774022	-0.361687	0.182012	389358277160602	0.0484709	0.845776
gene_8736	160780894233507	0.21664	0.107399	401514811745301	0.0450933	0.845776
gene_8553	199846042565529	0.0694488	0.0350578	392987607397401	0.0474354	0.845776
gene_8160	742920659919885	0.427102	0.21621	391418247397706	0.0478803	0.845776
gene_8254	149436842573516	0.0986995	0.0495199	397058636813881	0.0463016	0.845776
gene_8255	126446949299433	0.247503	0.124027	398390492761803	0.045937	0.845776
gene_8370	638532139353234	0.328398	0.162875	402860321872595	0.044735	0.845776
gene_6890	370128421382006	-0.179387	0.0903014	393607810014407	0.0472608	0.845776
gene_10066	366215588615225	-0.544216	0.276794	391695521938601	0.0478014	0.845776
gene_6582	103713704893588	0.820367	0.3842	400449693738005	0.045379	0.845776
gene_9970	520803919041055	0.322383	0.162455	390911180736725	0.048025	0.845776
gene_3020	451888062120193	-0.934352	0.463068	397258291279275	0.0462468	0.845776
gene_6291	2173412319648	-0.539943	0.267857	39997063604348	0.0455082	0.845776
gene_8822	712001846777282	0.584596	0.287752	388684901157978	0.0486656	0.847737
gene_3494	171352246858303	-0.906275	0.692895	163253912732307	0.201352	0.848034
gene_3086	838326854768487	-0.22616	0.142735	250411285064399	0.113549	0.848034
gene_3511	195916299965734	0.369902	0.247609	218881855933211	0.139016	0.848034
gene_3518	180187464659665	-0.524964	0.397565	169048694467074	0.193537	0.848034
gene_3519	277720713882079	-0.597823	0.349128	288682984872992	0.0893065	0.848034
gene_3523	164862204832008	0.39183	0.282675	191655117708035	0.166237	0.848034
gene_3524	364906732004426	0.0666666	0.0339815	384409216302663	0.0499215	0.848034
gene_3103	139266655267549	0.0472217	0.0362558	169587915714771	0.192828	0.848034
gene_3111	254658716092316	-0.0781905	0.0428358	332989899875338	0.0680311	0.848034
gene_3112	616549832532853	-0.141838	0.109317	166645696854812	0.196734	0.848034
gene_3109	113851379828347	0.131828	0.0835647	248237422095906	0.115128	0.848034
gene_3528	955375972786489	-0.501291	0.385264	163565669411082	0.200922	0.848034
gene_3529	111254759628971	-0.150498	0.101618	218494964041645	0.139366	0.848034
gene_3130	859638850994492	-0.189683	0.130551	209975723230127	0.147323	0.848034
gene_3531	679998636588049	0.445738	0.278942	253394701083027	0.111421	0.848034
gene_3535	227362537718036	-0.258167	0.1893	183708819023002	0.175293	0.848034
gene_3136	897568934296441	0.0997991	0.055386	324542405799093	0.0716232	0.848034
gene_3539	116729204510058	-0.217355	0.161742	17962630151161	0.180165	0.848034
gene_3541	103583494997959	0.101798	0.0715986	202476235936001	0.154753	0.848034
gene_3542	362628047990008	-0.160846	0.121865	172898929090604	0.18854	0.848034
gene_3545	192122079170873	-0.0947458	0.0565625	279927333330124	0.094307	0.848034
gene_3142	23656543627976	0.103314	0.0653319	25038773691474	0.113566	0.848034
gene_3143	35055535308493	0.107807	0.0757704	201954065759992	0.155286	0.848034
gene_3547	172714459403983	0.12196	0.0866762	198332234151178	0.159041	0.848034
gene_3549	602844500941604	0.358642	0.225526	24504444133978	0.117492	0.848034
gene_3553	656105241127855	0.288143	0.192971	222744590185152	0.135578	0.848034
gene_3555	165497043921309	0.0520615	0.040016	169087488597472	0.193486	0.848034
gene_3150	914884406764594	-0.20844	0.161372	163134370699674	0.201517	0.848034
gene_3557	266286707974323	-0.125024	0.0842707	219086573852712	0.138831	0.848034
gene_3157	195600134657417	-0.0787874	0.0439761	320160651783408	0.073566	0.848034
gene_3164	120020411484592	0.0860476	0.054618	248611566848035	0.114855	0.848034
gene_3167	253513062268095	-0.0555613	0.032578	29097074743438	0.0880478	0.848034
gene_3173	32968499423469	0.043556	0.0274169	25232357017602	0.11218	0.848034
gene_3577	202704364085583	0.308021	0.215791	202346311420473	0.154886	0.848034
gene_3578	123257264640269	-0.0762375	0.0586024	168841459643761	0.19381	0.848034
gene_3175	212702673168289	-0.0755809	0.0400829	355428381024046	0.0593919	0.848034
gene_3181	740575514913468	0.108343	0.060664	319232626546682	0.0739847	0.848034
gene_3582	746739276368278	0.124987	0.0671477	346575077432431	0.0626521	0.848034
gene_3583	536437854792891	0.219111	0.13165	275986046628736	0.0966567	0.848034
gene_3589	879820763696366	-0.0904708	0.0665626	184402517264107	0.17448	0.848034
gene_3591	354381385772287	-0.121573	0.0801295	227630848687579	0.131364	0.848034
gene_3192	295335477479151	-0.308466	0.185786	275010043289961	0.0972483	0.848034
gene_3601	410744429256512	-0.128009	0.0763307	280453507084133	0.0939981	0.848034
gene_3208	109787293278331	-0.188396	0.111049	28715088290262	0.0901603	0.848034
gene_3209	716865674852792	0.166873	0.113557	215322285108243	0.142271	0.848034
gene_3211	965269660491839	0.262259	0.155745	282960095708552	0.0925414	0.848034
gene_3608	119486019221968	-0.159847	0.124046	165430418752067	0.198374	0.848034
gene_3219	863500522175966	-0.138924	0.0783329	313329064228969	0.0767088	0.848034
gene_3224	11339829257191	-0.0482499	0.0350469	189546875559938	0.168586	0.848034
gene_3619	107639578207332	0.137891	0.100944	186821454588187	0.17168	0.848034
gene_3232	320475134327696	-0.233009	0.128325	326216435568153	0.0708955	0.848034
gene_3235	374778994621889	-0.0804835	0.0541634	220186863846936	0.137844	0.848034
gene_3621	257182219579418	-0.0918896	0.0708381	167283744762699	0.195879	0.848034
gene_3237	49220517573206	-0.113314	0.0738874	23475671228058	0.125479	0.848034
gene_3238	170469301811109	0.245481	0.177783	188711844795318	0.169527	0.848034
gene_3623	189408636342317	-0.0874947	0.0453913	371253681960548	0.0540053	0.848034
gene_3240	847022852666258	0.108932	0.0686668	252352263570094	0.11216	0.848034
gene_3625	254206179772091	0.0719669	0.0505984	202483248587578	0.154746	0.848034
gene_3249	116067202423109	-0.483243	0.310534	236435810398194	0.124135	0.848034
gene_3634	158457920803678	0.109681	0.062415	309042100186286	0.0787544	0.848034
gene_3252	634468318239153	0.430977	0.22394	349322092602711	0.0616206	0.848034
gene_3635	299851463520331	-0.153196	0.0833621	336463718812763	0.0666103	0.848034
gene_3254	11784462054949	-0.24966	0.152464	266274262633738	0.102723	0.848034
gene_3638	367739729106999	0.0626309	0.0460175	185077913340479	0.173693	0.848034
gene_3641	410715183498443	-0.0533085	0.0375336	201247277665823	0.156011	0.848034
gene_3259	154627631195122	-0.177048	0.120167	21642442784422	0.141254	0.848034
gene_3643	870225881364707	0.134975	0.0708244	363437550557842	0.0565978	0.848034
gene_3644	147112732785943	-0.224157	0.11897	352771526868003	0.0603509	0.848034
gene_3645	191227720743007	0.360725	0.190592	356857480125825	0.0588828	0.848034
gene_3652	758295006269134	-0.0834198	0.0592638	197430233213709	0.159992	0.848034
gene_3271	856233853737931	0.076331	0.0584461	170755769086145	0.191303	0.848034
gene_3655	888658380013551	0.0934274	0.0501106	347344316736246	0.0623614	0.848034
gene_3273	412800356759476	0.095701	0.056812	283879876176104	0.092013	0.848034
gene_3658	232711971120996	-0.130383	0.0883	217809453495727	0.139988	0.848034
gene_3661	166824450474944	0.928181	0.494436	315356014197027	0.0757615	0.848034
gene_3663	151727467126776	0.0856418	0.049925	294424156559398	0.0861841	0.848034
gene_3671	548988990310144	0.12781	0.0676554	355303071176854	0.0594368	0.848034
gene_3280	228839584216472	0.0979977	0.0733089	179200958276476	0.180682	0.848034
gene_3282	773107086279523	0.0998594	0.0652799	234272372654777	0.125869	0.848034
gene_3673	171272762098888	-0.0598755	0.0442819	182499956025242	0.176719	0.848034
gene_3672	876850159792405	-0.0866325	0.0454572	362378793478729	0.056959	0.848034
gene_3678	577262121761746	-0.140888	0.109672	164843251333275	0.199172	0.848034
gene_3679	181259573793351	-0.167463	0.110031	229894350158202	0.129462	0.848034
gene_3288	297649417610041	-0.054947	0.0427006	165133515810635	0.198777	0.848034
gene_3682	192258877288345	0.0588191	0.0356336	272816325572853	0.0985926	0.848034
gene_3290	214027324829861	0.0575582	0.0391687	216493014876073	0.141191	0.848034
gene_3688	756879092708441	-0.336252	0.197208	289790938160019	0.0886945	0.848034
gene_3690	258202547111527	0.13625	0.0935496	211208991033538	0.14614	0.848034
gene_3298	701713932733524	-0.114129	0.0814945	195502840054974	0.162046	0.848034
gene_3299	441097456553662	0.129904	0.0819394	251379785743154	0.112854	0.848034
gene_3300	129488085896782	0.0596339	0.046146	166672455929154	0.196698	0.848034
gene_3697	697797589353242	0.0892757	0.0632522	199315098157592	0.158012	0.848034
gene_3305	128673484217698	-0.0594509	0.0321187	342503495788446	0.0642149	0.848034
gene_3306	137909603337268	-0.14484	0.0939975	236892067339318	0.123773	0.848034
gene_3310	136924094626705	0.224068	0.166645	180387152183675	0.179245	0.848034
gene_3309	195437032388838	-0.150724	0.113917	174505897197105	0.186499	0.848034
gene_3311	297720876612158	0.233644	0.159515	212406792572227	0.145001	0.848034
gene_3704	103145881094658	-0.287691	0.212281	181396579368629	0.178033	0.848034
gene_3710	182790510502423	-0.0760999	0.0465585	266840182375154	0.102359	0.848034
gene_3323	380483643704904	-0.115391	0.0771435	224118366475454	0.134378	0.848034
gene_3327	133713070775188	-0.0464631	0.036081	165498961437709	0.198281	0.848034
gene_3330	101460339001016	0.332433	0.196788	283598517074699	0.0921743	0.848034
gene_3339	358841250481157	-0.138957	0.0915539	229311272450434	0.129949	0.848034
gene_3341	202992725172151	0.137655	0.086363	254279018732007	0.110799	0.848034
gene_3344	360019662437875	0.0899767	0.0657743	186541325716428	0.172001	0.848034
gene_3733	438607543943546	0.119252	0.0647492	339308015841425	0.0654705	0.848034
gene_3349	786243349976095	0.0998418	0.075017	177556253945704	0.182695	0.848034
gene_3354	332341256600735	-0.0664178	0.0516517	165606925581494	0.198135	0.848034
gene_3372	509401856795413	-0.457635	0.347491	167948972953775	0.194992	0.848034
gene_3377	517199250116481	0.400687	0.266803	222440077338968	0.135845	0.848034
gene_3374	864959379765387	0.306268	0.203567	225808353472047	0.132918	0.848034
gene_3381	866526651959318	-0.10199	0.0793448	164849254188812	0.199164	0.848034
gene_3382	276873964154303	0.125047	0.0772115	262048163901204	0.105492	0.848034
gene_3745	706444875931855	0.092559	0.0641939	208160002800514	0.149084	0.848034
gene_3383	300561408157932	-0.0616922	0.0428858	206583208300719	0.150633	0.848034
gene_3747	317076846835568	-0.103124	0.067968	229266985227139	0.129986	0.848034
gene_3387	586386772785665	0.0891635	0.0608923	214809237354143	0.142747	0.848034
gene_3759	174831799484139	-0.196626	0.147446	177372231999027	0.182922	0.848034
gene_3392	613799234137778	0.129527	0.0852458	231326121277289	0.128275	0.848034
gene_3770	220005117944332	0.0821486	0.0462743	314841364819199	0.0760008	0.848034
gene_3396	520056274891761	0.139016	0.0769191	324652537196903	0.071575	0.848034
gene_3404	484334664696249	0.241323	0.13577	316601160725168	0.0751858	0.848034
gene_3778	365601719634474	-0.0759925	0.0410564	341903027779256	0.0644489	0.848034
gene_3781	352045958528716	-0.091942	0.0514213	318433940662248	0.074347	0.848034
gene_3410	146950849972083	-0.144241	0.0840144	294620145699037	0.0860797	0.848034
gene_3411	866405036156966	-0.149494	0.0958232	243127025510557	0.118936	0.848034
gene_3412	442553432321868	0.154495	0.0937551	270660188398244	0.0999337	0.848034
gene_3415	485794427335344	0.0673233	0.0530901	160828510551005	0.204733	0.848034
gene_3790	179727168157343	0.706359	0.57144	167020565802028	0.196231	0.848034
gene_3421	10882533259196	0.112908	0.0608945	344544172473445	0.0634265	0.848034
gene_3807	499901167810223	-0.163842	0.127914	163338008584901	0.201236	0.848034
gene_3808	923254898306546	-0.310453	0.216996	202846623188213	0.154376	0.848034
gene_3810	162872858341172	0.125234	0.0961563	169059066466264	0.193523	0.848034
gene_3813	724959961932309	-0.101258	0.0632642	255945941906191	0.109636	0.848034
gene_3436	161072151103106	0.521723	0.31827	258379856493053	0.107962	0.848034
gene_3816	897584997914785	0.0813068	0.051695	247462434897761	0.115697	0.848034
gene_3446	291126898731803	0.057292	0.0298582	367855200749023	0.0551167	0.848034
gene_3823	32981972338138	-0.158695	0.118595	178686627257252	0.181308	0.848034
gene_3827	727866797072537	0.058049	0.0391347	220099263300483	0.137922	0.848034
gene_3828	273694761971837	0.122373	0.0667434	336602322537749	0.0665542	0.848034
gene_3462	296192119800885	-0.127947	0.0666489	367152374366856	0.0553496	0.848034
gene_3466	100725529034207	0.159954	0.0833672	369024636931988	0.0547315	0.848034
gene_3471	142432044735426	0.0697089	0.0545162	163314069004468	0.201269	0.848034
gene_3474	283512935170714	0.137957	0.0744619	344321538913323	0.063512	0.848034
gene_3846	931254721774155	-0.233844	0.124978	348086377826075	0.0620823	0.848034
gene_3480	889921964998507	-0.434239	0.32663	173226460150192	0.188122	0.848034
gene_3847	41078729128094	-0.227007	0.13938	26341738238292	0.104586	0.848034
gene_3481	150903100415867	-0.137116	0.10218	1791222367562	0.180777	0.848034
gene_3848	150293106597279	-0.0546486	0.0394877	191112133742922	0.166839	0.848034
gene_3484	199875611699233	0.116712	0.0817468	204269949277136	0.152938	0.848034
gene_1824	582780564935097	0.0854303	0.047745	319644023397564	0.0737987	0.848034
gene_1434	262685468960891	-0.0448771	0.0353713	160990404169888	0.204505	0.848034
gene_1440	7358773720585	0.240887	0.159274	22762906837068	0.131366	0.848034
gene_1445	73474427781647	0.4939	0.322397	233089493866635	0.126829	0.848034
gene_1447	730247195597228	0.136375	0.0877904	241939185089223	0.119841	0.848034
gene_1456	682718097701699	0.270457	0.19339	193288551601211	0.164443	0.848034
gene_1465	276083125756362	0.0785675	0.0588731	178503428265481	0.181532	0.848034
gene_1850	166374634810523	0.0734486	0.0512999	205025126379462	0.152181	0.848034
gene_1478	297990590049364	0.29758	0.231683	164673590590655	0.199404	0.848034
gene_1862	301108003490115	0.478268	0.247416	364796107578411	0.0561379	0.848034
gene_1484	27384332091105	0.185169	0.118203	245437806264329	0.117198	0.848034
gene_1868	334818387046547	0.0691747	0.0531143	169534851582307	0.192897	0.848034
gene_1487	704832024245617	-0.214924	0.129464	274354313605329	0.097648	0.848034
gene_1490	123248261509571	0.0856394	0.0606822	199689200570538	0.157622	0.848034
gene_1872	61196036384178	-0.332383	0.196087	284662673426624	0.0915659	0.848034
gene_1498	132063837670724	0.346015	0.240825	194957232050706	0.162633	0.848034
gene_1500	334654453304686	-0.164458	0.0863991	360560436654362	0.0575851	0.848034
gene_1505	916537986376576	0.0563168	0.0419866	18020193115799	0.179469	0.848034
gene_1512	426960939710511	-0.0788361	0.0434338	329419056821041	0.0695254	0.848034
gene_1513	184813507022185	0.118154	0.0649862	330289367503838	0.069158	0.848034
gene_1903	179315405100002	-0.442567	0.269721	265513573236007	0.103216	0.848034
gene_1521	494655363879877	-0.0994415	0.0724808	187239955581697	0.171201	0.848034
gene_1905	215317096528592	0.0825673	0.0431293	366772696508963	0.0554758	0.848034
gene_1906	126992344712503	-0.21473	0.119168	322016304574697	0.0727364	0.848034
gene_1908	167483192367718	0.191666	0.101085	357294535433368	0.0587281	0.848034
gene_1529	176973664139327	0.125971	0.0786516	256543887563805	0.109222	0.848034
gene_1532	186788700034032	0.0711346	0.0394487	325437915609859	0.0712329	0.848034
gene_1533	286850554806677	-0.0547107	0.0383894	20251905259621	0.15471	0.848034
gene_1534	123257267257669	0.0825548	0.0647648	162806492950233	0.201971	0.848034
gene_1912	185598581661319	0.0758867	0.0543819	195253959658271	0.162313	0.848034
gene_1535	376703683874272	-0.13208	0.0835214	248939904669078	0.114615	0.848034
gene_1924	459340850588039	0.226315	0.126195	319840249312404	0.0737102	0.848034
gene_1926	666331335690033	-0.477474	0.26611	318134571607516	0.0744834	0.848034
gene_1931	680989684842305	-0.149395	0.109716	184395615959704	0.174488	0.848034
gene_1551	502406885152676	-0.292172	0.181381	251299454475162	0.112911	0.848034
gene_1937	67827474141144	0.0621572	0.0441764	197749014067961	0.159655	0.848034
gene_1568	307452146820107	0.0902181	0.048729	342603127642019	0.0641761	0.848034
gene_1573	160323428307233	-0.342143	0.202067	283931635954127	0.0919833	0.848034
gene_1576	20915833279504	-0.0423314	0.029994	199313602712505	0.158013	0.848034
gene_1578	739937488997264	0.512324	0.262547	374875666626662	0.0528468	0.848034
gene_1582	276453026302492	0.101055	0.0707517	204327219184427	0.15288	0.848034
gene_1585	742158867493292	-0.262466	0.197169	176144864197528	0.184444	0.848034
gene_1959	137563772127206	0.307754	0.194994	240998785811246	0.120563	0.848034
gene_1962	899590719814385	0.260599	0.178781	212082139438377	0.145309	0.848034
gene_1598	569936618578462	-0.084259	0.0596484	199891704253787	0.157412	0.848034
gene_1980	677278703854675	0.0682105	0.0433443	247407035854746	0.115738	0.848034
gene_1608	82862415818582	0.722573	0.496436	221155371636519	0.136981	0.848034
gene_1617	299314231581048	0.123153	0.0689075	317905344602423	0.0745879	0.848034
gene_1999	120601588448553	-0.234349	0.179019	17013325778579	0.192114	0.848034
gene_2001	956541164238443	0.0637926	0.0428496	221388643018599	0.136774	0.848034
gene_1625	345164554036557	-0.0579634	0.0416553	193213710823284	0.164525	0.848034
gene_2002	422856975669763	-0.0601635	0.0451698	177300826383134	0.18301	0.848034
gene_1626	632948268454993	-0.179909	0.128304	197055395293108	0.160389	0.848034
gene_1629	213684921052909	-0.0595119	0.0332251	320909845366532	0.0732298	0.848034
gene_1633	166285641279272	-0.085123	0.0585501	211194556542137	0.146153	0.848034
gene_2007	100927654989407	0.300911	0.228111	170376453723554	0.191796	0.848034
gene_2010	267622274216437	0.480495	0.362596	172075727646649	0.189596	0.848034
gene_2012	148748386932916	-0.188356	0.14363	17055942606404	0.191558	0.848034
gene_1635	302389996737793	0.0630156	0.0407663	238939572485731	0.122161	0.848034
gene_1637	305399313501419	-0.151488	0.114452	174317787417715	0.186737	0.848034
gene_2014	130773032313479	0.116777	0.0896917	168801874438509	0.193862	0.848034
gene_2015	395736155864857	0.360297	0.2447	215423458739167	0.142177	0.848034
gene_2020	139851285358457	0.0905286	0.0714264	161161575662015	0.204265	0.848034
gene_1649	175150096812394	-148456813407919	10309201596287	165474080657788	0.198315	0.848034
gene_1651	283695029131081	0.330787	0.178893	340428239488313	0.0650274	0.848034
gene_1657	142132584352714	-0.120192	0.0895865	179482932444819	0.180339	0.848034
gene_2033	230410457724715	-0.301968	0.210762	203447260855228	0.153768	0.848034
gene_1661	870129106647628	134694531607119	0.648816	355172286097951	0.0594837	0.848034
gene_2043	131050439269216	0.253533	0.187195	180182807349195	0.179492	0.848034
gene_1662	169904385407843	-0.134323	0.0770549	303072494926118	0.0817015	0.848034
gene_2050	108367977725752	-0.168697	0.11333	219671612412725	0.138305	0.848034
gene_2051	178103579037123	0.169826	0.092422	338749212651385	0.0656928	0.848034
gene_2052	220817472336043	0.383522	0.27083	19985040163283	0.157455	0.848034
gene_2053	133572430088147	-0.127152	0.0998791	161098492670135	0.204353	0.848034
gene_1665	117670750742776	-0.0778519	0.0434616	321016310489244	0.0731822	0.848034
gene_2059	183713574383603	0.592239	0.377457	249858568230871	0.113949	0.848034
gene_2067	353783429363977	0.35252	0.251504	194709807633177	0.1629	0.848034
gene_2072	750240134077644	0.100594	0.0605431	276438690091425	0.0963836	0.848034
gene_2073	828032041731647	-0.063895	0.0459848	193379660243681	0.164344	0.848034
gene_2074	897065204249685	-0.625679	0.33582	324170622451618	0.0717858	0.848034
gene_1674	780520910787435	0.102985	0.0760254	183020978164132	0.176103	0.848034
gene_1675	115057313263634	0.370605	0.273294	183338362898746	0.175728	0.848034
gene_1679	161848013455016	0.697144	0.401837	323678503879091	0.0720018	0.848034
gene_2091	306531303100543	0.0607075	0.0364669	277095170897076	0.0959891	0.848034
gene_1699	169543513554413	0.0791465	0.0542379	212837692843038	0.144594	0.848034
gene_2099	119811901880001	-0.117051	0.0921278	161486085010966	0.20381	0.848034
gene_2101	389745493497293	-0.101932	0.0762312	178075739882388	0.182056	0.848034
gene_1704	139775756883202	0.0877848	0.0552999	252424666432239	0.112108	0.848034
gene_1706	643389886263317	0.258566	0.161303	25666075281045	0.109142	0.848034
gene_1709	631480775227267	0.0682129	0.0456704	223082078830339	0.135282	0.848034
gene_1710	231428786230009	-0.0692858	0.0435996	252223053676664	0.112252	0.848034
gene_1712	142491512854295	-0.104435	0.080774	166907414840807	0.196383	0.848034
gene_1722	446812299846716	-0.143481	0.100204	202825776562315	0.154398	0.848034
gene_2120	653519676419644	-0.283091	0.150906	350273251506081	0.0612677	0.848034
gene_1727	194288987273139	-0.265684	0.169923	243237123415292	0.118853	0.848034
gene_1731	880421125517837	0.101501	0.065201	24253458099638	0.119387	0.848034
gene_2127	148111441976557	-0.312165	0.226045	190899985091858	0.167074	0.848034
gene_1734	12086138683272	-0.0676847	0.0369809	334938253786197	0.0672302	0.848034
gene_2128	61184324973651	0.0728668	0.0485478	225384884031018	0.133283	0.848034
gene_1735	227354072458001	-0.131898	0.0765666	295863444781332	0.0854201	0.848034
gene_2130	429258513818046	0.305429	0.170813	318832829789903	0.0741658	0.848034
gene_1737	90077340037232	0.153449	0.103002	222172883790711	0.136081	0.848034
gene_1741	446390753969826	-0.0711926	0.0520809	186412444185873	0.17215	0.848034
gene_2138	138676420677851	-0.363843	0.225535	258041906451308	0.108193	0.848034
gene_1742	534410357185497	0.0891128	0.0513047	301911102426061	0.0822886	0.848034
gene_2141	117289419417061	0.1017	0.0666182	232991124128171	0.126909	0.848034
gene_2143	618096493473727	0.110352	0.0612922	324498693313114	0.0716423	0.848034
gene_1748	127234219424027	-0.0759159	0.0448032	286547457787219	0.090499	0.848034
gene_1750	399361107949769	0.0825195	0.0567881	211045565677796	0.146296	0.848034
gene_2151	40684970434207	0.394998	0.222261	311787529998026	0.0774377	0.848034
gene_1752	777054226008055	0.118303	0.0640342	340171281928963	0.0651288	0.848034
gene_2152	532780931978025	0.0771569	0.049636	241531743761016	0.120154	0.848034
gene_1754	398821211089053	0.100714	0.0683568	215111931382978	0.142466	0.848034
gene_2161	771319412390417	0.299295	0.158853	349766353737255	0.0614555	0.848034
gene_1758	223959836545002	-0.116686	0.0796958	213654986077768	0.143825	0.848034
gene_1762	11223616587493	0.0690512	0.0461322	223749703482588	0.134699	0.848034
gene_2165	884537538841805	-0.0736767	0.0481965	233017307045895	0.126888	0.848034
gene_1768	137306311929884	0.0538247	0.0400968	180531776137559	0.179071	0.848034
gene_2167	211775607676671	-0.0633384	0.039434	257662323468037	0.108453	0.848034
gene_1770	457214045292427	-0.12547	0.0707692	313638208679163	0.0765635	0.848034
gene_2169	595054855561973	-0.103305	0.0630676	268134040914742	0.10153	0.848034
gene_1774	497615589777839	0.093567	0.0694955	181176548895212	0.178297	0.848034
gene_2185	229899876158241	-0.0328445	0.0248565	174507031440351	0.186498	0.848034
gene_1785	886568071587824	0.0848263	0.0535593	25032834749079	0.113609	0.848034
gene_2193	114554647042556	0.193071	0.119759	259031840990036	0.107519	0.848034
gene_2194	491077792009867	-0.0884824	0.0604593	213977377018693	0.143523	0.848034
gene_2196	113205777729768	0.699957	0.475609	184249048453449	0.174659	0.848034
gene_1800	403425421883619	-0.247893	0.161221	233971113748362	0.126113	0.848034
gene_1805	153746926308174	0.0832349	0.0448784	344363305646129	0.0634959	0.848034
gene_2207	189943059414974	-0.065197	0.0356887	33318120651262	0.067952	0.848034
gene_2276	434375910787391	0.132896	0.081116	268276369727755	0.10144	0.848034
gene_2283	928159661039034	0.616314	0.310424	367388226368803	0.0552713	0.848034
gene_2291	299120255703027	-0.163317	0.127805	162626680986784	0.20222	0.848034
gene_2674	426205250388578	-0.0730472	0.0428865	28972957123508	0.0887283	0.848034
gene_2676	1115191316449	-0.154267	0.0963094	256227601014223	0.109441	0.848034
gene_2306	407638715590169	0.0883315	0.0618505	204533515536502	0.152673	0.848034
gene_2686	195479578403598	0.106428	0.0570822	346970300655505	0.0625025	0.848034
gene_2309	105729118065238	0.08406	0.056745	21993482904752	0.138069	0.848034
gene_2689	328567565962652	0.141725	0.0773544	335960968006725	0.0668139	0.848034
gene_2313	172011991198548	-0.0730714	0.0398929	335410954358576	0.0670375	0.848034
gene_2693	812124397551808	-0.149416	0.109169	187141086631323	0.171314	0.848034
gene_2701	733443396526314	0.56344	0.295216	356035677141864	0.059175	0.848034
gene_2702	630843468919502	0.206759	0.150594	187134812245387	0.171321	0.848034
gene_2326	162310856156381	0.0491128	0.0355687	190809916128433	0.167175	0.848034
gene_2328	211683065814069	0.320628	0.215829	218113123269774	0.139712	0.848034
gene_2329	183097061094339	0.0954523	0.0564759	286140324564133	0.0907283	0.848034
gene_2714	250353312123409	0.0781785	0.0598025	171271336508266	0.190634	0.848034
gene_2717	1635137819336	0.0781621	0.0611153	16395676614751	0.200385	0.848034
gene_2335	127884452556082	-0.079867	0.056682	198247556749664	0.15913	0.848034
gene_2338	160372981007791	-0.150682	0.100349	223461443073199	0.13495	0.848034
gene_2723	43972682925692	-0.0876104	0.0605283	209712032348205	0.147577	0.848034
gene_2342	22726095542583	0.619169	0.360648	286593880445076	0.0904729	0.848034
gene_2727	178804698170238	0.198095	0.138519	202966694926931	0.154254	0.848034
gene_2347	736572384938503	0.155235	0.0920721	284869060819346	0.0914484	0.848034
gene_2350	152542876248722	0.0958047	0.0620979	237651075144299	0.123172	0.848034
gene_2351	179889305536712	-0.138957	0.102958	18129690287011	0.178152	0.848034
gene_2733	581717975747054	-0.0712586	0.0459813	240510890121652	0.12094	0.848034
gene_2737	978839199640776	0.0841005	0.0501222	281737213277722	0.093249	0.848034
gene_2361	106178967998317	0.049623	0.0358514	191868706445689	0.166001	0.848034
gene_2362	435209593351973	0.0450765	0.0339551	175994669691545	0.184631	0.848034
gene_2363	200721717123146	-0.26081	0.13996	343819827428706	0.0637051	0.848034
gene_2364	1145071128326	0.107094	0.0601056	317646502820071	0.0747062	0.848034
gene_2374	144586568842392	0.0855061	0.0532898	257785335324286	0.108369	0.848034
gene_2750	216084521454523	0.0804268	0.0595597	181806927431319	0.177543	0.848034
gene_2753	289027570522804	-0.0553737	0.0304325	330176827062962	0.0692053	0.848034
gene_2384	826962298852723	-0.0796852	0.0468189	28988539400259	0.0886426	0.848034
gene_2385	292452040104666	0.490049	0.365809	159725502417189	0.206293	0.848034
gene_2387	799894609158999	0.0603033	0.0466587	167163865776013	0.196039	0.848034
gene_2760	101424888054264	0.0779393	0.0516909	227260846951287	0.131678	0.848034
gene_2392	19893358375607	0.257516	0.16698	237870570551127	0.122999	0.848034
gene_2395	417650274051106	0.377934	0.213954	308511709941945	0.0790116	0.848034
gene_2769	432578580428644	-0.0663404	0.049235	181560462856953	0.177837	0.848034
gene_2405	100637009950064	0.153329	0.0852841	324142568071773	0.0717981	0.848034
gene_2407	357554733675394	-0.0580107	0.0333647	302319860433636	0.0820814	0.848034
gene_2417	152259294574183	0.358246	0.250487	203832468985172	0.153378	0.848034
gene_2427	414822957809246	0.106053	0.0592493	32109518035337	0.0731469	0.848034
gene_2432	220230823460457	-0.0902407	0.0566477	253155348889777	0.11159	0.848034
gene_2435	587664404599807	0.104775	0.071773	21321141560951	0.144242	0.848034
gene_2806	175607597953139	0.339821	0.237785	203784580748686	0.153427	0.848034
gene_2441	233227289988938	0.0665149	0.0505123	173749377382012	0.187457	0.848034
gene_2809	165360111638731	0.0936431	0.0684012	187770347907178	0.170595	0.848034
gene_2444	19601064348472	0.0620387	0.0481566	165960269275956	0.197657	0.848034
gene_2820	72950170928564	0.131273	0.07019	35062067062421	0.0611393	0.848034
gene_2835	139378717260172	-0.144775	0.0915429	249367713301706	0.114304	0.848034
gene_2456	130235960576698	-0.249379	0.162249	231171263312774	0.128403	0.848034
gene_2462	207534468173489	-0.0566639	0.0440437	165320742029814	0.198523	0.848034
gene_2465	187848113768354	0.162593	0.0881465	341279994140757	0.0646926	0.848034
gene_2844	213454574595362	-0.0572642	0.0320976	318081394715421	0.0745076	0.848034
gene_2467	169535605730189	-0.0583036	0.0459849	160119104859973	0.205735	0.848034
gene_2850	145414018300022	0.0669546	0.0494078	183942845020977	0.175018	0.848034
gene_2482	35905813368551	0.0538273	0.0294544	333830000595276	0.0676845	0.848034
gene_2488	236078869265954	-0.255322	0.165469	237582799017923	0.123226	0.848034
gene_2489	256419507323716	-0.402716	0.276627	202883635355602	0.154339	0.848034
gene_2493	128121586904211	0.0937923	0.067109	195623268747329	0.161917	0.848034
gene_2494	319200696911621	-0.0847648	0.0539593	246089574918335	0.116712	0.848034
gene_2495	223118758590325	0.137694	0.0960569	205232697902602	0.151974	0.848034
gene_2878	208459860796495	-0.206281	0.159662	164262007928687	0.199966	0.848034
gene_2498	122411459034251	0.0705912	0.0538877	171643581499598	0.190152	0.848034
gene_2500	17356086891576	-0.3005	0.220455	178045199593487	0.182094	0.848034
gene_2885	210487291109074	-0.126372	0.0901433	195787673773918	0.161741	0.848034
gene_2507	356975876928591	-0.199662	0.120725	271943814361578	0.0991329	0.848034
gene_2508	427547263581749	-0.0774887	0.0592612	170631129461947	0.191465	0.848034
gene_2513	232476935256135	-0.109533	0.080368	184925552448101	0.17387	0.848034
gene_2902	948496975687518	0.228305	0.183341	160482442845813	0.205221	0.848034
gene_2903	132483553507187	0.0484187	0.0346025	195690830308547	0.161844	0.848034
gene_2518	470081357941496	0.0968131	0.0612529	24979483203183	0.113995	0.848034
gene_2519	820797225488285	-0.245344	0.183974	175956914974347	0.184678	0.848034
gene_2520	140766716108245	0.203709	0.11242	326647982520126	0.0707092	0.848034
gene_2905	212702230533142	-0.103349	0.0682544	229225504335454	0.130021	0.848034
gene_2526	333727675637895	-0.0849613	0.0572621	219432712029493	0.13852	0.848034
gene_2527	225777298564871	-0.151513	0.0985351	235380543106453	0.124978	0.848034
gene_2529	180959045187884	-0.132376	0.0946104	194555022646205	0.163067	0.848034
gene_2916	202016210480918	-0.145819	0.111912	169248692893302	0.193273	0.848034
gene_2919	3224197485197	0.200453	0.141224	199044374854043	0.158294	0.848034
gene_2921	132070306771504	0.0430384	0.031602	185426882433319	0.173288	0.848034
gene_2537	89010753475104	0.146408	0.0792492	342063571394647	0.0643862	0.848034
gene_2539	704863202773666	0.0695234	0.041672	2775707998602	0.0957043	0.848034
gene_2549	325470935346094	-0.0447949	0.0296579	227878986782241	0.131154	0.848034
gene_2569	295481604583768	-0.176627	0.0988544	317873448109515	0.0746025	0.848034
gene_2570	358120854836476	-0.0970899	0.0597696	263066477031543	0.104818	0.848034
gene_2572	180740902201876	-0.159636	0.112838	199553034371036	0.157764	0.848034
gene_2951	366421544367482	0.0762342	0.0595777	163902874499661	0.200459	0.848034
gene_2574	110658664744981	0.0463833	0.0353208	172206236474528	0.189428	0.848034
gene_2953	14860180021944	-0.0542337	0.0357374	230323258090573	0.129105	0.848034
gene_2962	290579195547599	0.081775	0.0576182	201736869990611	0.155508	0.848034
gene_2963	873837838367109	0.115761	0.0746345	240723056196259	0.120776	0.848034
gene_2593	199788774218627	0.423552	0.245804	293673190083848	0.0865858	0.848034
gene_2599	109039893735219	0.175385	0.11013	252248922343756	0.112233	0.848034
gene_2980	735372957698131	-0.111625	0.0794514	197427524843408	0.159995	0.848034
gene_2611	985234040340099	0.0588438	0.0398763	217249061798168	0.140499	0.848034
gene_2612	676851441747678	0.0786772	0.0616799	162714299353649	0.202099	0.848034
gene_2613	120386773402746	-0.076686	0.0398454	369614044471075	0.0545385	0.848034
gene_2984	54073772115667	0.397687	0.213439	345377848339689	0.0631073	0.848034
gene_2986	625652291623228	0.141934	0.094751	224429521969648	0.134108	0.848034
gene_2614	27924070037437	-0.0464984	0.0327277	202007336345685	0.155232	0.848034
gene_2616	235144372927245	-0.461048	0.245927	34969482748466	0.061482	0.848034
gene_2994	879286223744285	0.568832	0.364875	250207615464933	0.113696	0.848034
gene_2996	113920019172385	0.0794691	0.0571723	193319028203905	0.16441	0.848034
gene_2999	18496715480476	0.115811	0.0614433	356002010446548	0.059187	0.848034
gene_3000	656629234672959	0.108531	0.0604622	322826367373	0.0723774	0.848034
gene_3001	264739721025267	0.0613685	0.0450057	185910189985668	0.172728	0.848034
gene_2626	118509857067259	0.871674	0.649768	161354133455029	0.203995	0.848034
gene_2628	176746834027987	0.332992	0.253864	170753569170103	0.191305	0.848034
gene_3009	871567068497491	-0.837463	0.43221	333380062122257	0.0678699	0.848034
gene_325	208732446755228	-0.443649	0.305026	200817514464899	0.156453	0.848034
gene_11	357646687884929	-0.0991676	0.0675293	214379068893879	0.143148	0.848034
gene_15	115698341454485	-0.0872944	0.052651	274467294114561	0.097579	0.848034
gene_338	139814469119938	0.0640107	0.0363932	309596181895449	0.0784868	0.848034
gene_16	840185358391115	-0.132547	0.104623	160107831802713	0.20575	0.848034
gene_17	38010549842394	-0.137417	0.0938456	213165031174628	0.144285	0.848034
gene_20	157351622087869	0.0976211	0.0547329	318559575633356	0.0742899	0.848034
gene_22	306368899871892	-0.251935	0.169579	220252380766459	0.137785	0.848034
gene_24	172436045470842	0.0779586	0.0418857	346209528683153	0.0627907	0.848034
gene_25	168430006408765	-0.12373	0.091919	180357111104809	0.179281	0.848034
gene_30	89834542646704	-0.0732957	0.0500972	213920483652259	0.143576	0.848034
gene_35	595549041564918	0.274774	0.179153	232960354459556	0.126934	0.848034
gene_363	716124126181861	0.0882396	0.0476891	342818030317028	0.0640927	0.848034
gene_39	26329311252957	-0.142817	0.101159	198035407995678	0.159353	0.848034
gene_40	530470742505693	0.143131	0.0736487	378673841613647	0.0516602	0.848034
gene_44	384877336629155	-0.123375	0.0730098	284692397044523	0.0915489	0.848034
gene_54	459036552269602	0.083338	0.0582957	204844251938493	0.152362	0.848034
gene_382	137858255120689	-0.048774	0.0358725	185008166115711	0.173774	0.848034
gene_383	400435347637367	0.100547	0.058163	299368338585577	0.0835898	0.848034
gene_64	334663131056124	-0.141683	0.100579	197790404661259	0.159611	0.848034
gene_66	187570301217737	-0.134882	0.103077	170795479169828	0.191251	0.848034
gene_72	534484942808787	-0.146011	0.10014	211924542230236	0.145458	0.848034
gene_395	603033943489171	0.133514	0.105567	159898404182275	0.206047	0.848034
gene_78	472089127335746	0.108187	0.0564737	367365004684757	0.055279	0.848034
gene_419	16964313464246	-0.0561541	0.0324772	298797205022686	0.0838852	0.848034
gene_420	202613552852077	0.117825	0.0741516	251403524344062	0.112837	0.848034
gene_427	148157274406276	-0.0629104	0.0329187	365355330786474	0.0559497	0.848034
gene_100	985070392041177	-0.0669887	0.0504518	176754494307306	0.183686	0.848034
gene_114	932485436102666	0.0742171	0.0558841	176718180053047	0.183731	0.848034
gene_115	26471336332903	-0.35895	0.189572	355788222141371	0.0592633	0.848034
gene_117	532688319143028	-0.249514	0.163226	233251435840214	0.126697	0.848034
gene_438	157948180130812	0.105158	0.0707244	221700200001146	0.136498	0.848034
gene_440	116832647601098	-0.250796	0.131886	362132937916726	0.0570433	0.848034
gene_125	136548903495965	0.0733827	0.0477887	235983561346927	0.124495	0.848034
gene_446	118033825548458	0.059224	0.0395432	224363922384146	0.134165	0.848034
gene_128	32060091784286	0.156429	0.0912697	29371618531801	0.0865627	0.848034
gene_129	104651840366765	0.077009	0.0585498	173355172367872	0.187958	0.848034
gene_131	152504688675705	0.0521442	0.0354416	216746987093006	0.140958	0.848034
gene_453	305348600781588	0.0824642	0.060487	185756121424345	0.172907	0.848034
gene_454	100030596578704	-0.116409	0.0899781	166987224125796	0.196276	0.848034
gene_463	78833472562605	-0.279531	0.201835	191665961548858	0.166225	0.848034
gene_472	236942094917474	-0.494133	0.31739	23480172653525	0.125442	0.848034
gene_471	476232540499393	0.414803	0.325159	161361172096889	0.203985	0.848034
gene_465	983024115528135	0.226858	0.159643	202041164482847	0.155197	0.848034
gene_141	110194144813955	-0.247707	0.15173	263825803789848	0.104318	0.848034
gene_145	334167953115685	-0.0526326	0.0414732	160706368009392	0.204905	0.848034
gene_480	385655419488101	0.107872	0.0805436	179842936082559	0.179902	0.848034
gene_481	479977866597921	0.127674	0.0767663	277295830825904	0.0958688	0.848034
gene_482	13853153622256	0.593348	0.303466	376373968227506	0.0523753	0.848034
gene_485	197229258870693	0.113293	0.0601367	355385411545876	0.0594073	0.848034
gene_486	163444091660324	-0.0999572	0.0692071	207360418222549	0.149867	0.848034
gene_489	141514382233196	-0.166531	0.122538	183082470824979	0.17603	0.848034
gene_166	288823139527889	-0.230223	0.147965	233291647032388	0.126664	0.848034
gene_172	132561944356424	0.162681	0.10518	23914621769992	0.121999	0.848034
gene_499	453537170063851	-0.0408722	0.0315631	167600035609632	0.195457	0.848034
gene_180	183418612615728	0.622575	0.364616	302065835473644	0.0822101	0.848034
gene_507	667996147992655	0.193484	0.128701	225564168444294	0.133128	0.848034
gene_190	180122997553062	0.140184	0.0752873	347687978821784	0.062232	0.848034
gene_193	208779913744003	0.0742176	0.0584974	161238903378694	0.204156	0.848034
gene_195	212346897387189	-0.144341	0.0770046	349578276107593	0.0615253	0.848034
gene_512	171859776071577	0.187666	0.122618	233464109948818	0.126524	0.848034
gene_200	124531837509913	-0.217661	0.136786	25172317693748	0.112608	0.848034
gene_518	300919909305793	-0.119349	0.0771105	239299634984491	0.12188	0.848034
gene_203	363529944883909	-0.152677	0.0928823	269113887674735	0.100908	0.848034
gene_205	357562774330002	0.0849853	0.0435042	38217061525271	0.0505927	0.848034
gene_531	657252331765837	0.105137	0.0603166	30400109734552	0.0812354	0.848034
gene_532	250182530587529	-0.104748	0.0740297	199071397462467	0.158266	0.848034
gene_212	49950472198661	0.203301	0.116995	301908140543253	0.0822901	0.848034
gene_543	232193499011212	-0.0849121	0.0648512	170852807460528	0.191176	0.848034
gene_544	135031984863318	-0.0539102	0.0407723	174925616960263	0.18597	0.848034
gene_546	169216526148949	0.380811	0.274529	189741133024211	0.168368	0.848034
gene_220	719104215705228	-0.123127	0.0899732	187540506656876	0.170857	0.848034
gene_227	126081455887139	0.0573136	0.0417069	188778260623496	0.169452	0.848034
gene_232	192647965547197	-0.178601	0.114155	243949413076825	0.118314	0.848034
gene_561	207206508521704	0.0588139	0.0460721	163239565116271	0.201372	0.848034
gene_234	221013896464894	-0.144626	0.0888398	263243408889548	0.104701	0.848034
gene_567	821023961830224	-0.265146	0.208821	160384728314307	0.205359	0.848034
gene_242	255460189421127	0.318847	0.20672	235166655616837	0.125149	0.848034
gene_243	173626979008072	0.297231	0.184945	258039800730808	0.108194	0.848034
gene_244	100181925351134	0.0941134	0.0694515	184063671861281	0.174876	0.848034
gene_573	203332026767782	0.0390807	0.0304411	164946950675028	0.199031	0.848034
gene_575	930283662358827	-0.0807946	0.0472047	292826802979323	0.0870408	0.848034
gene_248	205368414971402	0.066714	0.0421507	250205872538345	0.113698	0.848034
gene_577	62345627067788	0.0859331	0.0545224	248252121239943	0.115118	0.848034
gene_578	102968092888462	0.59781	0.364998	25749750268771	0.108566	0.848034
gene_585	848760382561311	0.345679	0.222504	238692290720093	0.122354	0.848034
gene_586	347903643343001	-0.0357976	0.027978	163648836896027	0.200808	0.848034
gene_587	192480402208322	-0.0641042	0.0372151	29622791636973	0.0852277	0.848034
gene_588	165095004618442	0.0846642	0.0560614	228353583120315	0.130753	0.848034
gene_266	133785142024447	0.0845038	0.0628198	181321327408818	0.178123	0.848034
gene_267	646614736063988	-0.0745387	0.0484016	236542284071857	0.12405	0.848034
gene_271	731632907198397	-0.428047	0.306777	19559019840529	0.161952	0.848034
gene_273	447705652114238	-0.327824	0.225433	207574406355002	0.149657	0.848034
gene_602	152571441059337	-0.131948	0.0865408	23237479310576	0.127413	0.848034
gene_604	777784915363404	0.0844952	0.0590568	205196856841349	0.15201	0.848034
gene_606	895472636398736	-0.0998282	0.0645719	238651302492883	0.122386	0.848034
gene_280	354231634013614	-0.32623	0.251902	166413815737252	0.197046	0.848034
gene_281	441117606099124	0.102967	0.0814496	160283368397211	0.205502	0.848034
gene_282	935212414581581	0.0824037	0.0490439	282329061179962	0.0929058	0.848034
gene_610	24797479454018	0.0568991	0.0438132	168596023582109	0.194134	0.848034
gene_616	245503877329118	0.404638	0.311079	16634101298302	0.197144	0.848034
gene_618	124070564869058	0.0671143	0.044322	229448459580726	0.129834	0.848034
gene_622	100738807495058	-0.102659	0.0537542	365294962622625	0.05597	0.848034
gene_628	867519614948445	0.134864	0.0860428	246601251921436	0.116333	0.848034
gene_630	168912129045089	-0.0634016	0.043527	211643749391214	0.145725	0.848034
gene_303	186510775355744	0.0547166	0.0384553	202319765872267	0.154913	0.848034
gene_668	124943350148041	0.435137	0.324491	17507083261421	0.185788	0.848034
gene_1034	12531165785234	0.173262	0.1196	209351469010414	0.147925	0.848034
gene_687	258649128796177	-0.0842416	0.0577037	212145974612929	0.145248	0.848034
gene_688	189649860315634	-0.063677	0.0477707	177328223603195	0.182976	0.848034
gene_1037	167394458516064	-0.0565781	0.0427529	17488883029074	0.186017	0.848034
gene_1038	259228040239993	-0.0590453	0.0436108	183040532239863	0.17608	0.848034
gene_1040	199755661558265	-0.12843	0.0855096	225035172934645	0.133584	0.848034
gene_701	520116471022265	-0.116887	0.0851114	187810254346709	0.17055	0.848034
gene_704	633553771405346	0.0488378	0.0370426	174055309789605	0.187069	0.848034
gene_708	966423767066687	0.0710877	0.0504791	198422863667997	0.158946	0.848034
gene_709	728429972637941	0.0992122	0.0629067	249460779194578	0.114237	0.848034
gene_1052	622147702930187	0.0713148	0.0507588	197661842018283	0.159747	0.848034
gene_1058	751489517546881	0.199694	0.112852	311826718038435	0.0774191	0.848034
gene_1063	525059175312075	-0.163593	0.103085	250749570261769	0.113306	0.848034
gene_715	465150144978643	0.279115	0.143044	380143636410355	0.0512086	0.848034
gene_720	173811936127297	0.0679964	0.0485993	19575667389621	0.161774	0.848034
gene_1075	347881900984982	0.139887	0.0724939	373342512757813	0.0533339	0.848034
gene_729	28156678227089	0.053685	0.0359056	223427838699286	0.13498	0.848034
gene_730	928653278562507	0.104831	0.0715013	215319620429091	0.142273	0.848034
gene_1083	863552836279091	-0.0650325	0.0489646	176218239048205	0.184353	0.848034
gene_737	602946554210342	-0.541933	0.385559	196056860299768	0.161453	0.848034
gene_1090	183552244958411	-0.228266	0.16613	186748006896926	0.171764	0.848034
gene_739	16322660895967	0.0839953	0.0463033	327792199929263	0.0702178	0.848034
gene_741	535888079091489	0.0875001	0.0582472	225908124041621	0.132833	0.848034
gene_1095	214494696084275	-0.0639226	0.0492034	168331068073599	0.194485	0.848034
gene_1099	172599743582809	-0.221594	0.17042	167480377851666	0.195616	0.848034
gene_1108	112424905439387	0.302944	0.209423	20760880018961	0.149623	0.848034
gene_754	524470798360587	0.295223	0.165597	316150541849277	0.0753936	0.848034
gene_1115	941025869642359	-0.22167	0.169845	168902373148683	0.19373	0.848034
gene_1119	514724343043789	-0.147368	0.0912951	258120012751976	0.10814	0.848034
gene_758	471914310113705	0.283408	0.198402	202849649198521	0.154373	0.848034
gene_1121	499141173088777	0.244243	0.163439	223513388577402	0.134905	0.848034
gene_762	218372975619097	0.0868554	0.0675449	165701309553879	0.198007	0.848034
gene_1123	384266791051924	0.114414	0.0714449	256552435694789	0.109216	0.848034
gene_1139	124169463812563	0.546936	0.411665	166058809808362	0.197524	0.848034
gene_773	133106725466259	0.128162	0.0806614	251956165051581	0.112442	0.848034
gene_1147	226358722512748	0.151414	0.0906221	278757319770193	0.094998	0.848034
gene_1154	293252408468615	-0.286621	0.209157	186707184021731	0.171811	0.848034
gene_789	144016873677079	0.0634603	0.039589	256753653187184	0.109077	0.848034
gene_1156	117766864909958	0.412809	0.282048	205820798353034	0.151388	0.848034
gene_1166	176347589098295	0.102297	0.0735995	193298621440613	0.164432	0.848034
gene_798	345417694558072	0.0908922	0.0496504	335127345158708	0.067153	0.848034
gene_799	666260802921264	0.0536997	0.0413998	168201359449631	0.194657	0.848034
gene_1173	116387277286386	-0.0446419	0.0345842	166461366692329	0.196982	0.848034
gene_1174	576076552018592	-0.0630595	0.0480518	171883523584211	0.189843	0.848034
gene_812	505287770382933	-0.231691	0.165528	194290655638054	0.163353	0.848034
gene_814	446379921752405	0.122303	0.0856453	20309576240486	0.154123	0.848034
gene_817	124902260773727	-0.0800223	0.0597123	179834366221485	0.179913	0.848034
gene_1192	154967809055621	0.0975325	0.0666002	214897741025879	0.142665	0.848034
gene_1196	54443019926746	-0.0711923	0.0442692	258562632089843	0.107838	0.848034
gene_828	252706386900067	-0.125263	0.0838149	22232800523808	0.135944	0.848034
gene_836	741684375471796	-0.207431	0.13052	251672360238069	0.112644	0.848034
gene_1206	911143943039623	-0.0488358	0.0337688	209480813838422	0.1478	0.848034
gene_1211	906838603650088	-0.142501	0.0939344	229699928567152	0.129624	0.848034
gene_1214	263289792686679	0.0506879	0.0303917	278518519036311	0.0951397	0.848034
gene_849	313883257316809	-0.565219	0.351494	254140933149085	0.110896	0.848034
gene_1216	144820931541515	-0.170765	0.126528	179486275140903	0.180335	0.848034
gene_1227	760934793995819	-0.118338	0.0775969	232362447509774	0.127423	0.848034
gene_860	19680968167384	-0.14913	0.092907	257894499407701	0.108294	0.848034
gene_1231	817359841828118	0.104159	0.0592097	309788014866479	0.0783943	0.848034
gene_1232	17615641440646	0.0687259	0.049252	194402605471089	0.163232	0.848034
gene_867	175282888350852	0.117153	0.0751165	24296556799676	0.119059	0.848034
gene_870	577422175476295	-0.0892709	0.0695779	164524515855544	0.199607	0.848034
gene_872	15321347433492	0.0714	0.0483948	21809514837164	0.139728	0.848034
gene_873	792255091314105	-0.240456	0.15708	231667057191856	0.127994	0.848034
gene_1247	187297874943077	-0.152654	0.100759	228351819253078	0.130755	0.848034
gene_1254	470292870164557	0.0608027	0.0349515	302730005059254	0.0818742	0.848034
gene_881	162975893447053	0.068548	0.0388695	310763058163491	0.0779262	0.848034
gene_882	148556964837798	0.072588	0.0517045	197004223076294	0.160443	0.848034
gene_1266	588015385870398	-0.147083	0.0962711	232530446457679	0.127285	0.848034
gene_890	63652902048185	0.073539	0.0496764	219253849169604	0.138681	0.848034
gene_1270	218643328514218	0.0509121	0.0380329	179245010195893	0.180628	0.848034
gene_892	107331520873079	0.10698	0.069367	237811159614637	0.123046	0.848034
gene_893	148659747152571	-0.114285	0.0630596	326696095321915	0.0706885	0.848034
gene_1271	216003287557773	-0.10939	0.0861847	160755106949114	0.204836	0.848034
gene_1276	273351784803796	0.492168	0.338744	207627703379876	0.149605	0.848034
gene_901	328168311333425	-0.187438	0.138633	181853462279526	0.177488	0.848034
gene_1285	689842739910603	0.376122	0.219416	292117687145748	0.0874241	0.848034
gene_907	461844035945839	-0.160088	0.117678	184073624407552	0.174865	0.848034
gene_1295	615218908540693	0.0661583	0.0491259	180968283122024	0.178546	0.848034
gene_1296	100553175619999	0.30041	0.175383	289833698136135	0.088671	0.848034
gene_915	163753817443757	-0.213959	0.123064	300961011922027	0.0827722	0.848034
gene_917	691662542512417	-0.227131	0.174192	169090253443551	0.193482	0.848034
gene_918	414244787440745	-0.142746	0.0819096	303200678272333	0.081637	0.848034
gene_1305	223569748013896	0.0391986	0.0308074	161987493838933	0.203109	0.848034
gene_920	386632206372467	0.130541	0.0833405	245696631772034	0.117005	0.848034
gene_921	277523528295491	-0.26498	0.167084	249087889731766	0.114508	0.848034
gene_922	122811927474504	-0.116491	0.0631541	339344888518428	0.0654559	0.848034
gene_929	195845124723408	-0.085359	0.0630771	18299414688272	0.176134	0.848034
gene_1316	407495020412653	-0.171373	0.128047	176862095907211	0.183553	0.848034
gene_1319	833567490246945	-0.108319	0.0610515	314278372414481	0.0762635	0.848034
gene_1321	253368995527797	-0.0930798	0.0504211	339861973913332	0.065251	0.848034
gene_937	178604833905801	0.0734859	0.0540002	185448380355535	0.173263	0.848034
gene_1322	85908836222799	0.121515	0.0620546	384457821668855	0.0499071	0.848034
gene_1325	30384481996716	-0.106047	0.078854	180502469593739	0.179106	0.848034
gene_1330	129057985677503	0.20762	0.132224	246474888664	0.116426	0.848034
gene_949	306808225815284	0.118216	0.0727374	264507755297586	0.103871	0.848034
gene_1338	123066353834953	-0.232039	0.119613	373206278304565	0.0533774	0.848034
gene_1339	106125421530482	-0.103983	0.077196	180997200997399	0.178512	0.848034
gene_962	228706671057273	0.0668734	0.0354047	356990585805829	0.0588356	0.848034
gene_1342	819737098391214	-0.0609184	0.0385066	250141326784171	0.113744	0.848034
gene_1345	942953766856062	0.244447	0.150273	265134346616435	0.103462	0.848034
gene_1351	111256167486272	0.443659	0.311206	198791952203834	0.158559	0.848034
gene_972	439427106443185	0.0959263	0.0588725	265338735625062	0.10333	0.848034
gene_973	116014672984225	0.0689542	0.0371418	345029936381354	0.0632403	0.848034
gene_1358	15435414358941	0.0875707	0.0462169	359263632379407	0.0580361	0.848034
gene_974	104992251134987	0.0521074	0.0398257	171153498668491	0.190786	0.848034
gene_982	289688542263291	-0.220172	0.112094	384186859498607	0.0499878	0.848034
gene_986	123555838693509	0.192649	0.113585	288186681662842	0.0895821	0.848034
gene_1372	341821607558982	0.440276	0.269357	261527491756982	0.105839	0.848034
gene_989	157255000276109	-0.305087	0.222154	186633768860702	0.171895	0.848034
gene_1376	725072859405567	0.581403	0.442157	17283561341464	0.188621	0.848034
gene_1377	272176658546634	0.493697	0.297069	27292940180406	0.0985228	0.848034
gene_997	965660515383605	-0.828922	0.496438	278501844337703	0.0951496	0.848034
gene_1385	365398606815449	0.108025	0.06309	293580257479425	0.0866356	0.848034
gene_1386	128715796800646	0.0962411	0.0737643	170686574701358	0.191393	0.848034
gene_1003	889440170132571	0.690606	0.406158	27499095270914	0.0972599	0.848034
gene_1004	327746818586341	0.15249	0.101681	224771029421754	0.133812	0.848034
gene_1399	617371277708819	0.411157	0.287051	204204813038234	0.153004	0.848034
gene_1393	989404399235189	0.299461	0.169393	30943331400702	0.0785653	0.848034
gene_1008	224973793777958	0.27044	0.192562	196946854362562	0.160504	0.848034
gene_1012	121334793847623	0.0729476	0.055326	174133787448636	0.186969	0.848034
gene_1013	296738090341635	-0.15424	0.109166	198096484580651	0.159289	0.848034
gene_5287	882342582445421	-0.462872	0.30321	232928161315175	0.12696	0.848034
gene_5288	477027339605397	0.0674378	0.0522799	166594419738692	0.196803	0.848034
gene_5292	420033445739667	0.0778417	0.0549702	20059465632587	0.156683	0.848034
gene_5293	542866150241163	-0.11788	0.0807757	21241851101521	0.14499	0.848034
gene_5294	476024672761744	-0.280211	0.174343	255361560488535	0.110042	0.848034
gene_5528	433621400715682	-0.138094	0.0930811	218933960024924	0.138969	0.848034
gene_5301	181379539989908	0.300644	0.165896	322838122265193	0.0723722	0.848034
gene_5302	338969475207215	0.439457	0.301741	1902546923155	0.167794	0.848034
gene_5305	281913896611953	-0.27498	0.177736	236098356168316	0.124404	0.848034
gene_5307	361183438296741	-0.119929	0.0924444	167542801784725	0.195533	0.848034
gene_5540	323076925341127	0.169194	0.0872759	375076321945392	0.0527834	0.848034
gene_5543	373220199350939	-0.0830756	0.0591499	196512694531134	0.160966	0.848034
gene_5317	223665262746622	-0.0613222	0.0333852	336990967546046	0.0663974	0.848034
gene_5321	209280942124791	0.0399202	0.0286757	193664514939485	0.164033	0.848034
gene_5553	936547718654363	0.15039	0.0769222	382065179441202	0.0506245	0.848034
gene_5558	161645269581691	0.334648	0.24609	179565893121753	0.180238	0.848034
gene_5334	331840392424845	0.415317	0.265891	239233492231915	0.121931	0.848034
gene_5560	628111542251014	-0.0533943	0.0382727	194752546702512	0.162854	0.848034
gene_5561	517367631698442	0.119288	0.0895679	17774557790832	0.182462	0.848034
gene_5563	138519861787153	0.169595	0.116368	211727141984557	0.145646	0.848034
gene_5342	581705973103989	-0.0929894	0.0676345	188463059004414	0.169809	0.848034
gene_5568	856010730184256	0.250873	0.148168	281092688085005	0.0936243	0.848034
gene_5569	190137311417572	-0.112947	0.085873	172394251504204	0.189186	0.848034
gene_5572	110307889111467	0.11822	0.0686137	2974480084584	0.0845873	0.848034
gene_5351	352360005667058	0.0535791	0.0360223	22159670017752	0.136589	0.848034
gene_5575	599334920463133	0.0834838	0.0534336	244080099005862	0.118216	0.848034
gene_5581	826219299672631	0.0865447	0.0659733	172290718529189	0.189319	0.848034
gene_5360	523448610069168	0.0844633	0.0585881	20741442721976	0.149814	0.848034
gene_5584	145401005750905	-0.108887	0.0671298	263249158058909	0.104697	0.848034
gene_5365	887454811719649	-0.0678044	0.0483691	196413701532458	0.161072	0.848034
gene_5372	203064745211239	0.0634756	0.0494436	164645782963782	0.199442	0.848034
gene_5373	300582068641606	0.242171	0.157641	235980879382453	0.124497	0.848034
gene_5374	976173417280231	-0.0928174	0.0733421	159837250755731	0.206134	0.848034
gene_5588	593927602643775	0.228849	0.121904	352337908630045	0.060509	0.848034
gene_5379	92396313376103	-0.179552	0.109659	26644545074397	0.102613	0.848034
gene_5593	121566357904383	0.0706587	0.04233	279009877413228	0.0948484	0.848034
gene_5383	63268675594785	-0.050042	0.0367662	185084886228219	0.173685	0.848034
gene_5386	177123755360582	0.0978864	0.0603054	263911053589891	0.104262	0.848034
gene_5605	561907030838314	-0.156707	0.121248	166071083091788	0.197507	0.848034
gene_5607	131965777102786	-0.293535	0.205327	20006825774102	0.157228	0.848034
gene_5396	212309543147206	-0.0485165	0.0312377	241100498669175	0.120485	0.848034
gene_5613	427321715288068	-0.0774614	0.0488419	250908373198888	0.113192	0.848034
gene_5404	645798179820628	0.113828	0.0669787	289369735765433	0.0889266	0.848034
gene_5407	219656821905044	-0.324208	0.222053	213469667541449	0.143999	0.848034
gene_5624	118403800768942	-0.192222	0.13615	198628158827319	0.15873	0.848034
gene_5409	347510610421955	0.170269	0.112909	22543961134985	0.133235	0.848034
gene_5411	406639781412292	-0.0816375	0.0506555	25918185413027	0.107417	0.848034
gene_5630	106946538351873	0.0530336	0.0302124	308175114091944	0.0791752	0.848034
gene_5631	27646448859649	0.0885856	0.0545514	264281607792554	0.104019	0.848034
gene_5634	12381370405284	0.0813742	0.063767	162723338598926	0.202086	0.848034
gene_5419	117742750571262	-0.157586	0.108701	209242611325192	0.148031	0.848034
gene_5421	13789816404309	0.144569	0.106473	182856402206255	0.176297	0.848034
gene_5646	15829397700643	-0.213153	0.126922	280494467861013	0.0939741	0.848034
gene_5425	630644570959503	0.10334	0.067127	237415802488624	0.123358	0.848034
gene_5431	786838036753398	0.182475	0.10273	315422006158974	0.0757309	0.848034
gene_5434	350919412326659	0.137111	0.0883673	240245204660209	0.121145	0.848034
gene_5439	389507902561415	0.106107	0.0585497	329145505708038	0.0696413	0.848034
gene_5448	767607293473266	0.133937	0.104996	162943090437784	0.201782	0.848034
gene_5676	402960355948879	0.141433	0.0900873	245884203370179	0.116865	0.848034
gene_5451	370642214818833	0.285354	0.154282	341193194324103	0.0647266	0.848034
gene_5682	127049777470514	-0.0990291	0.0754263	171920910388906	0.189795	0.848034
gene_5456	109708164440991	-0.0949554	0.0545217	302817511529975	0.08183	0.848034
gene_5458	313158786460554	0.0540802	0.0314866	295232783689198	0.085754	0.848034
gene_5691	761152946621491	-0.100279	0.0631292	251720649273079	0.11261	0.848034
gene_5466	260798749796992	0.11055	0.0672515	27089949456489	0.0997838	0.848034
gene_5695	395604896354874	0.255165	0.145231	302139534441494	0.0821727	0.848034
gene_5470	287823288116519	0.309983	0.183844	284259521952049	0.0917958	0.848034
gene_5701	142278385384142	0.0412878	0.0326564	159726752483095	0.206291	0.848034
gene_5705	258978739179165	-0.132204	0.0808612	266875450896134	0.102336	0.848034
gene_5709	101396476958468	-0.0927485	0.0502005	341779592918704	0.0644971	0.848034
gene_5478	241821848203101	-0.182116	0.13991	168162815013966	0.194708	0.848034
gene_5480	202955496585225	-0.144682	0.103909	192707027216693	0.165079	0.848034
gene_5494	158579552889489	0.0816697	0.0429106	362354844552829	0.0569672	0.848034
gene_5725	430149403721994	0.0565872	0.042053	180986955003198	0.178524	0.848034
gene_5726	232520194334284	0.0575576	0.0396831	21013310060589	0.147171	0.848034
gene_5729	915410618472413	-0.256708	0.200126	163209139539401	0.201414	0.848034
gene_5500	160486119792521	-0.338856	0.207711	263083629615971	0.104806	0.848034
gene_5731	199072735596791	0.0587628	0.0446505	173473817732508	0.187807	0.848034
gene_5505	1226518136854	0.0451486	0.0296305	232130262465466	0.127613	0.848034
gene_5733	916072109757442	-0.135713	0.106467	162204962237399	0.202806	0.848034
gene_5734	107450696279822	-0.194537	0.128954	225369249263815	0.133296	0.848034
gene_5777	468294777039335	-0.143286	0.0761926	351765203307195	0.0607184	0.848034
gene_5778	153114179284673	-0.446834	0.310262	206980636542454	0.150241	0.848034
gene_5782	184563430976532	-0.1916	0.140923	18405845019422	0.174882	0.848034
gene_5785	210862686434365	0.0527592	0.0320018	271726006686117	0.0992683	0.848034
gene_6045	135684199195483	-0.040404	0.0276155	214154232676185	0.143358	0.848034
gene_5786	137939290109374	0.0607222	0.0425811	20361092079421	0.153602	0.848034
gene_5787	61907390287287	-0.0851558	0.0449939	3578584776041	0.058529	0.848034
gene_5790	256089052855863	0.106117	0.057528	340986308630909	0.0648078	0.848034
gene_5791	596609871961641	0.125177	0.0963966	169063116165739	0.193518	0.848034
gene_6049	984177874331327	0.201622	0.159169	160239552496921	0.205564	0.848034
gene_5797	506876959990443	0.16099	0.0851702	358160810085724	0.0584226	0.848034
gene_6058	114631118668342	-0.172117	0.11318	230087605676357	0.129301	0.848034
gene_5803	236000889739665	-0.0460752	0.0287326	257346746943563	0.108669	0.848034
gene_6066	143221125549111	-0.105282	0.0704487	22259794618833	0.135707	0.848034
gene_5814	827853598374727	-0.0621872	0.0420537	217908674753255	0.139897	0.848034
gene_5815	161074003272801	0.078721	0.050782	240410382439597	0.121017	0.848034
gene_6071	173615435911485	0.091865	0.0471385	38014558551223	0.051208	0.848034
gene_5820	173584535587309	0.076049	0.0496689	234527960908167	0.125663	0.848034
gene_6074	435565716782228	-0.247647	0.183366	181953010968351	0.177369	0.848034
gene_6076	286880945344842	0.28596	0.179043	255116717310437	0.110213	0.848034
gene_5827	115220230797393	-0.287729	0.220109	168007502047101	0.194914	0.848034
gene_6085	116810868447705	0.0595915	0.0383115	241955497074855	0.119829	0.848034
gene_6091	4291557758508	-0.152922	0.116511	171937145279117	0.189774	0.848034
gene_6094	109898769213808	0.114873	0.063156	331628394704796	0.0685967	0.848034
gene_6097	908309481930747	0.131252	0.075692	299241750918827	0.0836552	0.848034
gene_5843	341876593097832	0.338178	0.214662	247486209626101	0.11568	0.848034
gene_5845	198351993636889	0.159453	0.0869494	335655133099681	0.0669381	0.848034
gene_5854	861842446004816	0.104852	0.0654443	257192857171992	0.108775	0.848034
gene_5874	198417084381915	0.162571	0.0868296	350949368537204	0.0610181	0.848034
gene_5877	20054306982626	-0.162068	0.104325	240352501917425	0.121062	0.848034
gene_6130	447081531689742	0.126553	0.0766279	27353973904319	0.0981471	0.848034
gene_5883	100606492562462	-0.0545243	0.0324319	282710009237951	0.0926856	0.848034
gene_5884	12352777397594	0.231074	0.146345	249388696151141	0.114289	0.848034
gene_5890	102350368127157	0.08057	0.0527246	233771421883512	0.126275	0.848034
gene_6139	2600111024496	0.195248	0.106243	337425776911522	0.0662224	0.848034
gene_6152	415124374890993	0.269	0.203825	171215540498832	0.190706	0.848034
gene_5908	146446966059913	0.0522335	0.0347077	226378751369634	0.13243	0.848034
gene_5913	838463105361385	0.358435	0.223854	250891286078729	0.113204	0.848034
gene_6173	118028267572732	0.0628894	0.0325609	372786205069656	0.0535118	0.848034
gene_5918	122164198774356	-0.0845331	0.0512889	271645447645722	0.0993184	0.848034
gene_5930	186890190105164	-0.220593	0.133748	271045156627065	0.0996928	0.848034
gene_6191	270628602672592	-0.0862327	0.0573496	225768041286062	0.132953	0.848034
gene_5939	277605764837574	-0.691021	0.348865	383413430040656	0.0502189	0.848034
gene_6208	125988015386379	-0.0868983	0.0658817	173857495505422	0.187319	0.848034
gene_5952	198735744987637	-0.092488	0.0661857	194811066571651	0.162791	0.848034
gene_6213	411086863843158	0.0520461	0.0409682	161698843927684	0.203512	0.848034
gene_5961	534712840466655	0.0713242	0.0451113	250593232886069	0.113418	0.848034
gene_6219	148235932206427	0.0798585	0.0477636	279811776411327	0.094375	0.848034
gene_5970	10786389690358	-0.0540215	0.0382871	198826289197063	0.158523	0.848034
gene_5971	154593457925498	-0.216344	0.158703	182959081665763	0.176176	0.848034
gene_5979	246116932684395	0.611287	0.31137	379211611677323	0.0514945	0.848034
gene_5984	811478553038693	0.106018	0.0609428	303000586005373	0.0817377	0.848034
gene_5987	24832484366405	0.180616	0.109282	271541926332134	0.0993829	0.848034
gene_5988	454545688869199	0.0417988	0.0284929	215285966026579	0.142305	0.848034
gene_5991	145300742131662	-0.185703	0.136719	183837919620316	0.175141	0.848034
gene_6239	100906110717509	-0.208476	0.160579	167288204935483	0.195873	0.848034
gene_5999	85160315056602	0.0847804	0.0438265	374373459033291	0.0530058	0.848034
gene_6246	700894550856128	0.0969728	0.0601098	261096764477759	0.106127	0.848034
gene_6004	262319367979898	-0.406628	0.231554	305487341937601	0.0804953	0.848034
gene_6260	168114666508928	0.0564276	0.0412973	186691963741328	0.171828	0.848034
gene_6261	342232407699907	-0.225346	0.14667	234506807907985	0.12568	0.848034
gene_4163	133495564695284	0.0836391	0.0456612	335935570344805	0.0668242	0.848034
gene_4166	846259228864414	0.30662	0.198406	236803116953661	0.123843	0.848034
gene_4439	693785662894148	0.133977	0.101002	175835739701938	0.18483	0.848034
gene_4180	493553691723353	0.0537411	0.0408025	172940939147065	0.188486	0.848034
gene_4184	567484305999743	0.0417794	0.028302	217707735075976	0.14008	0.848034
gene_4452	869144918431761	0.323362	0.243117	169918542723065	0.192395	0.848034
gene_4186	463256993324298	-0.206607	0.138055	220330906977779	0.137715	0.848034
gene_4188	192951232585191	0.338452	0.207677	263024884084678	0.104845	0.848034
gene_4457	977452127976948	0.0655152	0.0499993	171756773637821	0.190006	0.848034
gene_4196	121614454645803	0.0925866	0.0581399	253709290427332	0.111199	0.848034
gene_4468	196338063253477	-0.0470773	0.0329623	203880695757346	0.15333	0.848034
gene_4473	402907663709303	0.059405	0.0465968	16254599891771	0.202332	0.848034
gene_4211	13392552543162	-0.0672222	0.0431481	242686592363304	0.119271	0.848034
gene_4474	144444561064071	0.092433	0.0626174	218226241264085	0.139609	0.848034
gene_4216	352173275838089	0.093792	0.0661224	201726340842197	0.155519	0.848034
gene_4482	143190854377294	-0.206865	0.156576	173760568972318	0.187442	0.848034
gene_4484	816536902873736	-0.640856	0.393005	255785429249397	0.109747	0.848034
gene_4222	108637776287832	0.120991	0.0800392	228375203364169	0.130735	0.848034
gene_4225	789912805797615	0.132239	0.0990532	178353957029765	0.181715	0.848034
gene_4510	780900480091463	-0.0881062	0.0452568	378557975950912	0.051696	0.848034
gene_4512	124204619528622	-0.224674	0.151075	21856073213645	0.139306	0.848034
gene_4256	172425143962804	0.104336	0.072488	207397295939154	0.149831	0.848034
gene_4262	185581608714931	-0.229301	0.169545	181948190357866	0.177375	0.848034
gene_4263	576877647250334	-0.175186	0.0917731	362077427969552	0.0570623	0.848034
gene_4272	145571105136356	0.522887	0.285277	329733041282583	0.0693926	0.848034
gene_4273	198113556846306	-0.134495	0.093336	20724879635377	0.149977	0.848034
gene_4527	198183048693679	-0.0956267	0.0533543	320125544850202	0.0735818	0.848034
gene_4275	264645246101145	-0.125368	0.0898603	194091491322104	0.163569	0.848034
gene_4281	653502192034672	0.106887	0.0629997	288592592766361	0.0893566	0.848034
gene_4285	319472753416926	-0.051631	0.0362672	2025544781333	0.154673	0.848034
gene_4286	513988332462939	-0.141174	0.104149	182740510039048	0.176434	0.848034
gene_4537	958752786387631	0.0826909	0.0596927	19224734324348	0.165584	0.848034
gene_4541	170472116467465	-0.0990822	0.0679632	211543030774158	0.145821	0.848034
gene_4542	117218750370522	0.181717	0.101799	317103280012122	0.074955	0.848034
gene_4544	210303394332111	0.173347	0.0952474	329369246810711	0.0695465	0.848034
gene_4546	161868469395682	0.132481	0.104037	162463109948317	0.202447	0.848034
gene_4304	124498644517691	-0.233904	0.181669	164711813555152	0.199352	0.848034
gene_4308	375349255941906	0.0834384	0.0554373	226342391848391	0.132461	0.848034
gene_4310	421916323050301	0.149731	0.0800688	350440065017983	0.061206	0.848034
gene_4565	102428887504745	0.105813	0.0609612	301417678158327	0.0825394	0.848034
gene_4568	166079791065512	-0.0507769	0.0272509	346247295905323	0.0627764	0.848034
gene_4324	637294399931883	-0.144868	0.0891647	262983946574491	0.104872	0.848034
gene_4582	451703493440939	0.147469	0.111618	174652509381644	0.186314	0.848034
gene_4584	615783373996531	0.191094	0.115091	275089363348388	0.0972001	0.848034
gene_4336	80739204839278	0.0953604	0.0659404	208856236802353	0.148406	0.848034
gene_4594	301261325692485	-0.139674	0.0792547	307459520865655	0.0795244	0.848034
gene_4342	154203055845575	-0.155532	0.116356	17867984333883	0.181317	0.848034
gene_4605	11399979574295	-0.0530193	0.032773	261659202188252	0.105751	0.848034
gene_4351	764054398532509	0.0736916	0.053562	189600967180468	0.168526	0.848034
gene_4609	125034311925266	0.419048	0.310816	181645935478821	0.177735	0.848034
gene_4353	108896682637909	0.658099	0.416255	228966946191736	0.130238	0.848034
gene_4610	62413821177321	0.373737	0.199309	350642123642785	0.0611314	0.848034
gene_4363	45412068112496	-0.086868	0.0578777	22546109651671	0.133217	0.848034
gene_4635	450834392174899	-0.238621	0.165019	208265833551752	0.148981	0.848034
gene_4378	584962965786242	-0.382936	0.264615	208423205869349	0.148827	0.848034
gene_4653	580037336757997	-0.271821	0.183948	217225119127102	0.14052	0.848034
gene_4405	512278310090864	0.444709	0.228533	37374633230271	0.0532052	0.848034
gene_4413	296350242506493	0.141323	0.0719295	387165530576294	0.0491081	0.848034
gene_4687	409740442916876	-0.270603	0.190461	201070755112062	0.156192	0.848034
gene_4983	988503188777107	0.175927	0.127566	188756984257361	0.169476	0.848034
gene_4692	100981209163187	-0.0950834	0.0679257	19537448735199	0.162184	0.848034
gene_4986	616371260485792	-0.161725	0.0865475	346355925572175	0.0627351	0.848034
gene_4695	382565800123718	0.0384138	0.02883	177733686586373	0.182477	0.848034
gene_4988	963382434237077	-0.1501	0.114568	169026773527389	0.193566	0.848034
gene_4993	10625529279515	0.0946215	0.050073	357527234047711	0.0586458	0.848034
gene_4699	177685250054245	-0.213116	0.134987	248472161883478	0.114957	0.848034
gene_4701	107070238571648	0.0761916	0.0444028	294207140676247	0.0863	0.848034
gene_4704	274878922134964	0.124467	0.0641092	377030734802588	0.05217	0.848034
gene_4705	108331772197617	-0.0916865	0.0641192	204344400276887	0.152863	0.848034
gene_4708	167853142004569	-0.171698	0.132904	165679346971615	0.198037	0.848034
gene_4714	111331271879142	-0.690509	0.505962	196254233947903	0.161242	0.848034
gene_5001	263656851769616	0.423694	0.221513	355546061054667	0.0593498	0.848034
gene_4718	505770833881785	0.070644	0.0455118	241537403144366	0.120149	0.848034
gene_4720	239614739771094	-0.1214	0.0715767	287327364396526	0.0900615	0.848034
gene_4722	9560562697099	-0.0888123	0.0559787	251950277112905	0.112446	0.848034
gene_4724	208828232079733	0.0595533	0.0464066	164922551022232	0.199064	0.848034
gene_5010	739175566293785	0.05673	0.0398487	202955696562947	0.154266	0.848034
gene_5014	429971892236175	0.276021	0.201252	184846760365605	0.173962	0.848034
gene_5020	30010303088105	0.103171	0.0758799	185190072934404	0.173562	0.848034
gene_4742	134042588675277	0.0486589	0.0378458	165440320855043	0.198361	0.848034
gene_4747	699742738662734	0.137571	0.0776475	314586412065637	0.0761197	0.848034
gene_4751	204518928517569	0.0443051	0.0341906	167781565975326	0.195215	0.848034
gene_4754	959556874047229	-0.721656	0.417691	29215758061747	0.0874025	0.848034
gene_4756	255893449162076	0.155659	0.0920925	285261557717683	0.0912254	0.848034
gene_4757	500366719061277	-0.218613	0.150754	209500404965695	0.147781	0.848034
gene_4762	523815246850442	0.217745	0.145302	219847056977005	0.138148	0.848034
gene_4765	228210227004257	0.331266	0.244643	183147462162839	0.175953	0.848034
gene_5050	106402335349106	0.440597	0.297549	217359732878083	0.140397	0.848034
gene_4774	677772103836897	0.1185	0.0668706	314412553012016	0.0762008	0.848034
gene_5057	492635628084354	-0.287987	0.168814	289261470688558	0.0889864	0.848034
gene_5058	71305450820502	0.086998	0.0615619	199686380391881	0.157625	0.848034
gene_4785	697378604934788	0.111898	0.0785232	203397198836558	0.153818	0.848034
gene_5065	169789876534271	0.0926344	0.0519338	317747862803139	0.0746599	0.848034
gene_4789	782820727192833	-0.129365	0.0959767	180774667399555	0.178779	0.848034
gene_4792	178992933898486	0.18552	0.122152	231217208775195	0.128365	0.848034
gene_5073	18604896293151	0.066603	0.041843	253342978351679	0.111458	0.848034
gene_5084	114084086873514	-0.128819	0.0937766	187677993261889	0.170701	0.848034
gene_5089	635353959023512	0.179242	0.109824	26639915140737	0.102643	0.848034
gene_5094	718763787712959	0.342683	0.176679	373903976177417	0.053155	0.848034
gene_5098	330521040063581	-0.222355	0.166193	175836092992193	0.184829	0.848034
gene_4820	447592438629376	-0.322515	0.223065	206975510526206	0.150246	0.848034
gene_4825	697999961065926	0.577324	0.33882	282706600976582	0.0926876	0.848034
gene_5116	11761918282017	-0.205275	0.159791	162728403639687	0.202079	0.848034
gene_5119	178677444941536	-0.0849925	0.0644294	173212087826948	0.18814	0.848034
gene_4838	245484541109368	0.057899	0.0327009	313363430329775	0.0766926	0.848034
gene_4842	514797068197818	0.131251	0.0709846	342239985340882	0.0643175	0.848034
gene_5130	297302224304314	0.108048	0.0677659	254769794926881	0.110455	0.848034
gene_5132	129312178071731	-0.574693	0.340261	273695615614702	0.0980514	0.848034
gene_5141	622083225206957	0.0628173	0.0462824	184088711031359	0.174847	0.848034
gene_5147	159184940191169	-0.0502619	0.0378949	175763543815708	0.18492	0.848034
gene_5150	126511452035728	0.204801	0.118184	298912681939726	0.0838254	0.848034
gene_5152	105402471466794	-0.0821668	0.062789	17095873748525	0.191039	0.848034
gene_5170	437821952287618	-0.0784487	0.0533748	215986717807471	0.141657	0.848034
gene_4880	580669384111972	-0.116182	0.0911985	161716394802772	0.203488	0.848034
gene_4885	119228543913523	0.183234	0.142122	164300806024733	0.199913	0.848034
gene_4889	323419680445134	0.152572	0.119273	161203590824164	0.204206	0.848034
gene_5179	210730474350217	0.391419	0.237658	271155683006998	0.0996237	0.848034
gene_5181	19909921346184	-0.261162	0.186035	195977269444086	0.161538	0.848034
gene_4908	477322123245231	0.156045	0.0846725	340610414726075	0.0649556	0.848034
gene_5188	22965147615002	-0.35145	0.215857	263160844877837	0.104756	0.848034
gene_4917	111099559712378	0.123914	0.0790644	244758266019403	0.117706	0.848034
gene_5195	360540817223617	0.268994	0.171454	246362581711287	0.11651	0.848034
gene_4918	225177011819189	-0.201943	0.1235	265322306876953	0.10334	0.848034
gene_4924	983452724319893	0.223668	0.158378	194774195190075	0.16283	0.848034
gene_5208	233466035534067	-0.333808	0.222768	222472604051507	0.135817	0.848034
gene_5209	80534263055688	0.116936	0.0632374	342680825598541	0.064146	0.848034
gene_5210	116560898404095	-0.157215	0.113368	191203825279717	0.166737	0.848034
gene_5212	11924215404133	-0.272867	0.179273	227273839121995	0.131667	0.848034
gene_5216	921543626440652	-0.126172	0.0973716	167127423301838	0.196088	0.848034
gene_4932	173293493896403	-0.0515121	0.039976	165815133411274	0.197853	0.848034
gene_5222	289965910844376	-0.240756	0.168959	200598332883715	0.15668	0.848034
gene_5225	231031192087448	0.456425	0.246413	343125532651459	0.0639735	0.848034
gene_5228	639382778613223	0.497812	0.265471	34496452886425	0.0632653	0.848034
gene_5231	796333253673317	-0.0826356	0.0618361	178605488161031	0.181408	0.848034
gene_4941	34079945162598	0.19793	0.123101	257449190732916	0.108599	0.848034
gene_4942	59064676094613	-0.188479	0.102931	334550528461978	0.0673888	0.848034
gene_4944	724286523393753	0.0639977	0.0502485	162260520001166	0.202729	0.848034
gene_5236	527214456174174	0.359082	0.209589	293940574171631	0.0864425	0.848034
gene_5237	918895301394518	-0.126337	0.0846359	221947788384546	0.136279	0.848034
gene_4949	448402346179794	-0.190199	0.122129	241737016326329	0.119996	0.848034
gene_4951	790578569965358	0.177249	0.138944	161943434915474	0.203171	0.848034
gene_5239	456187053755125	0.105794	0.0659237	257175604436611	0.108787	0.848034
gene_4953	772472182270873	0.435393	0.239712	326373492900382	0.0708276	0.848034
gene_4959	118886476498802	-0.371037	0.249243	217724911569212	0.140065	0.848034
gene_5248	184892309839999	-0.319865	0.25048	160823286091636	0.20474	0.848034
gene_4964	126989134837116	0.176543	0.11908	218750493126367	0.139135	0.848034
gene_5250	231055475674284	0.114968	0.0625524	337645163759566	0.0661343	0.848034
gene_4979	497624438659287	0.339065	0.212524	252841183176315	0.111813	0.848034
gene_13271	218584963492932	-0.0654773	0.0502834	169522068748097	0.192914	0.848034
gene_13272	351459701576219	0.136847	0.0753083	330334063595978	0.0691391	0.848034
gene_12787	102361021582034	0.0906572	0.0540292	282031744635958	0.093078	0.848034
gene_12792	120646407974415	0.067847	0.0485554	195023044414154	0.162562	0.848034
gene_13286	294336092286378	-0.0736431	0.0548201	179883015164899	0.179854	0.848034
gene_13287	505910730321349	-0.286932	0.213899	178866671104754	0.181089	0.848034
gene_12799	585549407129762	0.124978	0.0714116	306948385787712	0.0797748	0.848034
gene_13292	271191222038883	-0.200957	0.128913	242045095175706	0.11976	0.848034
gene_12803	258360085027323	0.457358	0.238612	359722276117833	0.0578762	0.848034
gene_12802	113577962725344	0.14813	0.0803371	339884096439857	0.0652422	0.848034
gene_12806	168581968237304	-0.111829	0.064594	297785996063044	0.0844108	0.848034
gene_12811	114977970163189	0.231826	0.12331	351268524343891	0.0609007	0.848034
gene_13305	188249642281545	0.0869196	0.0663702	171187749686726	0.190742	0.848034
gene_13308	120796062773721	-0.0755203	0.0504646	223987562172647	0.134492	0.848034
gene_12814	498212406080037	-0.178106	0.135139	173240950601053	0.188103	0.848034
gene_12820	111837577818766	0.0923948	0.0691742	178339562384872	0.181733	0.848034
gene_13311	115902820610822	-0.0942547	0.0742986	160045689677543	0.205838	0.848034
gene_12822	269308442192039	-0.0584764	0.0386733	228101669015848	0.130966	0.848034
gene_12823	809028240102811	0.119285	0.0699524	291208754837294	0.087918	0.848034
gene_13320	35839042588089	0.426268	0.232993	329131881097555	0.0696471	0.848034
gene_12830	960079179088697	-0.156988	0.0994965	247787552167176	0.115458	0.848034
gene_13323	181344978437455	0.0688522	0.0529804	169166685597111	0.193381	0.848034
gene_12832	345087055241596	-0.175177	0.134079	168702118619638	0.193994	0.848034
gene_13328	454595400870441	-0.137614	0.0918472	223815547123672	0.134642	0.848034
gene_13332	306892129430145	-0.21207	0.137857	234659669493112	0.125557	0.848034
gene_13334	201720832593754	0.35132	0.1992	310064735805599	0.0782612	0.848034
gene_13333	182550519360179	0.117851	0.0802194	215393778051816	0.142205	0.848034
gene_12842	857788432181823	0.0898475	0.0656415	187992747940336	0.170342	0.848034
gene_12855	62392578665135	0.161301	0.0825372	382875698910584	0.0503803	0.848034
gene_13357	11010075121389	-0.190252	0.134359	199138177822545	0.158196	0.848034
gene_12858	726751685131411	0.652785	0.338333	371225338530223	0.0540144	0.848034
gene_13367	110879824040992	-0.151595	0.080134	356145618477706	0.0591358	0.848034
gene_12868	150870395739245	0.14715	0.0746642	388176583432039	0.0488132	0.848034
gene_12869	132367469620606	0.115774	0.0630605	336515906773275	0.0665892	0.848034
gene_12877	162756780147137	-0.116517	0.0644594	325371559058215	0.0712617	0.848034
gene_12889	318753011809137	0.189751	0.145767	169900887098544	0.192418	0.848034
gene_12897	525406081050323	0.0608137	0.0458451	175722584740765	0.184971	0.848034
gene_12901	152586140726269	0.0912867	0.0614425	221046739328085	0.137077	0.848034
gene_12906	761237225341489	0.618659	0.383288	25957159215053	0.107153	0.848034
gene_13380	207418419236385	0.0858374	0.0629929	185790292720935	0.172867	0.848034
gene_13388	896445588246649	0.336623	0.255204	176113308155084	0.184483	0.848034
gene_13389	114600802042285	0.604489	0.309079	383717569787916	0.0501279	0.848034
gene_12918	963302146888963	0.186929	0.103458	326080010816372	0.0709545	0.848034
gene_13394	102273135529204	0.322224	0.212912	225686867233514	0.133023	0.848034
gene_13403	857510395763224	0.16873	0.126998	174784403927447	0.186148	0.848034
gene_13405	78258076611353	-0.24547	0.16425	222292727992169	0.135975	0.848034
gene_13413	298957029006254	-0.191508	0.122226	244447785176328	0.117939	0.848034
gene_13426	194203796290718	0.24025	0.183649	175947601907589	0.18469	0.848034
gene_13447	30057147972532	0.103281	0.0609445	287208810741947	0.0901279	0.848034
gene_12966	645726285856079	-0.0642756	0.0382211	282802598785781	0.0926322	0.848034
gene_13449	780497386766364	-0.208055	0.154643	182013696500184	0.177297	0.848034
gene_12970	967038290577016	-0.160372	0.123873	167132248352323	0.196081	0.848034
gene_13456	16472439953407	-0.0845513	0.0581047	211531652479789	0.145832	0.848034
gene_12972	58881249650508	0.109855	0.0759429	20971420820083	0.147575	0.848034
gene_12976	429176360357037	0.219173	0.168069	170270115295779	0.191935	0.848034
gene_13465	260208732037877	0.102055	0.0593603	296003572778886	0.0853461	0.848034
gene_13466	269088970357331	0.0435208	0.0293209	220547708732977	0.137521	0.848034
gene_13470	24278343119344	-0.153481	0.109087	197250650647038	0.160182	0.848034
gene_12981	768501805189014	-0.0631425	0.0458914	189050365770436	0.169145	0.848034
gene_13475	277914479860474	-0.142954	0.103178	191343536614522	0.166582	0.848034
gene_13483	336170998631479	0.122004	0.0720908	287099073183208	0.0901893	0.848034
gene_12990	106192290706332	0.106905	0.063388	285141989870772	0.0912933	0.848034
gene_12993	89020242777262	0.0756767	0.0544276	193374800109018	0.164349	0.848034
gene_12998	295944483288697	-0.269092	0.191286	196983056640363	0.160466	0.848034
gene_12999	104937526838881	-0.291073	0.219455	170876023104665	0.191146	0.848034
gene_13000	152621529746305	-0.0766773	0.0577216	175657299083207	0.185053	0.848034
gene_13006	455078450540367	-0.208659	0.153986	182353583345025	0.176893	0.848034
gene_13038	136970983529491	0.0914438	0.04679	382162310472268	0.0505952	0.848034
gene_13052	787697184017262	0.0646623	0.0479285	181575683241476	0.177819	0.848034
gene_13053	119811087036516	0.0795811	0.0517241	236916732017858	0.123753	0.848034
gene_12007	807523566286025	0.161024	0.0931308	298048402908785	0.0842741	0.848034
gene_13059	969466979023781	0.0605643	0.0415524	212376337799901	0.14503	0.848034
gene_13064	109475599426458	-0.151382	0.0865421	305015377328027	0.0807295	0.848034
gene_13065	300277780883778	-0.208598	0.147148	199281046683257	0.158047	0.848034
gene_13066	347270824197561	-0.244896	0.155842	24469510170984	0.117753	0.848034
gene_13073	377411270436965	-0.0934376	0.0592735	248008660729613	0.115296	0.848034
gene_13077	138711305760192	-0.153103	0.114611	178012638719645	0.182134	0.848034
gene_13078	15357151317811	-0.05488	0.0407805	180690190406222	0.17888	0.848034
gene_13083	382262658594097	-0.121883	0.09353	168196650675895	0.194663	0.848034
gene_12026	306944999747613	0.383769	0.221519	294790166692428	0.0859891	0.848034
gene_13088	280230144556864	-0.394848	0.271181	199245550927219	0.158084	0.848034
gene_13090	125353302449067	-0.0720849	0.0568967	160681615216834	0.20494	0.848034
gene_12032	391824444934207	0.07929	0.0574562	190021007092594	0.168055	0.848034
gene_12033	126209963934935	-0.0595604	0.0437443	184801310119065	0.174015	0.848034
gene_12037	105982185295528	0.0671152	0.047878	196953921754982	0.160497	0.848034
gene_12040	693599189103041	-0.13625	0.0914299	221436147554755	0.136732	0.848034
gene_12039	162803756493685	0.0455817	0.0359977	160524055093572	0.205162	0.848034
gene_13102	824228575052757	0.125153	0.0710555	310873974595575	0.0778732	0.848034
gene_13103	234709022094822	0.0723186	0.041568	302964436153093	0.0817559	0.848034
gene_13104	394036756072757	0.222857	0.116189	366130173759223	0.0556901	0.848034
gene_12042	226344663801644	-0.0907619	0.0566813	255592871880015	0.109881	0.848034
gene_13108	778886043168831	0.13096	0.0714287	335960757704163	0.066814	0.848034
gene_12043	245608825786206	-0.0718208	0.0474279	229124951711458	0.130105	0.848034
gene_13114	767966674533478	0.492053	0.262933	347139684461251	0.0624386	0.848034
gene_13115	59053358886959	-0.0828266	0.0431472	367708617909409	0.0551652	0.848034
gene_12048	151738754888882	0.0752052	0.0458375	269233749283808	0.100832	0.848034
gene_13118	143935001361708	-0.489103	0.303724	259316284450415	0.107326	0.848034
gene_12052	122179492514782	-0.479269	0.305428	234748988968045	0.125485	0.848034
gene_13121	167348971848989	0.57965	0.391316	212535838480636	0.144879	0.848034
gene_13132	126397999237434	0.670519	0.349374	338565476230463	0.0657661	0.848034
gene_13141	875067199440628	0.0854928	0.0458378	346921719547618	0.0625209	0.848034
gene_12066	224675923936617	0.114895	0.0805578	203679794888228	0.153533	0.848034
gene_13144	113139623659701	-0.302206	0.155366	376896809690186	0.0522118	0.848034
gene_13146	12106018603365	0.121621	0.0914188	177029985759771	0.183345	0.848034
gene_12072	166009867920285	0.0809019	0.0486109	277083168881393	0.0959963	0.848034
gene_13153	351474400367631	0.0476453	0.0365748	169720791423686	0.192654	0.848034
gene_13158	213256013759948	0.0589872	0.0466829	159964674479136	0.205953	0.848034
gene_12079	155003816904868	0.321277	0.250641	161538242428276	0.203737	0.848034
gene_12080	96784045564692	0.0638547	0.0497138	165304163607834	0.198545	0.848034
gene_13164	235157780117373	0.0988161	0.058411	286419229654882	0.0905712	0.848034
gene_13167	460139960972634	-0.29901	0.195194	232520005312392	0.127294	0.848034
gene_13170	14595457566771	0.195341	0.1386	196380177836897	0.161107	0.848034
gene_12091	125611242961908	-0.130596	0.0758507	296066092249112	0.0853131	0.848034
gene_13187	122816055904338	0.181403	0.119583	227155195234002	0.131768	0.848034
gene_12112	593491351802247	0.0636299	0.0469549	183625242390599	0.175391	0.848034
gene_12113	1367581660981	0.423289	0.246202	284277910438539	0.0917853	0.848034
gene_13194	168505482792727	0.0694515	0.0422501	270098390525436	0.100286	0.848034
gene_12119	369808208070235	-0.11268	0.0748322	226636077240255	0.13221	0.848034
gene_12120	149272718108737	-0.109056	0.0805861	18274381600105	0.17643	0.848034
gene_13229	251793691830574	0.619334	0.424375	215190119634241	0.142393	0.848034
gene_13230	432220652619374	-0.222409	0.142614	241088240326349	0.120494	0.848034
gene_12148	77001260114638	-0.155724	0.101971	232281449857499	0.127489	0.848034
gene_13232	680894932099919	-0.162487	0.115937	19410778575334	0.163552	0.848034
gene_11847	266823033212233	-0.284875	0.20471	191957616438594	0.165903	0.848034
gene_11723	216949274560765	0.333335	0.212544	243436994569396	0.118702	0.848034
gene_11724	650888449530697	-0.104841	0.0641176	267733908787636	0.101786	0.848034
gene_11851	253999781938749	-11505452843529	0.574572	383350905205833	0.0502377	0.848034
gene_11867	150717026294366	0.758013	0.362232	36706562483264	0.0553784	0.848034
gene_11869	354585163709777	-0.288194	0.194582	224279170128682	0.134238	0.848034
gene_11868	111201032675541	0.0961204	0.0674341	203542203447444	0.153672	0.848034
gene_11880	139093247572405	-0.185197	0.145143	161476491296082	0.203823	0.848034
gene_11743	397858808997501	-0.231854	0.121198	360862508898686	0.0574806	0.848034
gene_11882	557076103134284	0.111185	0.0755812	216465661142001	0.141216	0.848034
gene_11745	979283113394481	0.154249	0.118219	17016053100208	0.192078	0.848034
gene_11892	534004068338719	-0.181832	0.143539	160617845536063	0.20503	0.848034
gene_11753	542859951443277	0.485523	0.366152	174750068919576	0.186191	0.848034
gene_11755	102715308525192	0.390647	0.248089	247215805788539	0.115879	0.848034
gene_11902	757798717507295	-0.221314	0.122673	325196921982467	0.0713377	0.848034
gene_11761	136752214127699	-0.0969322	0.0663938	2128382294723	0.144593	0.848034
gene_11762	411920516814537	-0.083628	0.0639423	170385456779559	0.191785	0.848034
gene_11906	290876035082953	-0.207976	0.127067	267815315260782	0.101734	0.848034
gene_11907	443197455589727	-0.0997185	0.0741803	180151678946368	0.179529	0.848034
gene_11908	108088725252825	0.0840053	0.0564572	220695926872293	0.137389	0.848034
gene_11771	171531322518779	0.162395	0.0899475	325925334180954	0.0710215	0.848034
gene_11912	530077107389559	0.110194	0.069417	252298052749211	0.112198	0.848034
gene_11774	100393834810982	0.0876097	0.0654467	179308771379908	0.18055	0.848034
gene_11916	352954501352728	-0.30926	0.168628	335710791031192	0.0669155	0.848034
gene_11779	224946314483558	-0.100026	0.0625813	25480939182936	0.110427	0.848034
gene_11785	13196600968913	-0.072524	0.0562266	165685536444289	0.198028	0.848034
gene_11787	774881804925215	0.0700393	0.0548512	163217389372494	0.201403	0.848034
gene_11923	286601102897203	0.132139	0.074543	315048041755017	0.0759046	0.848034
gene_11926	19414466525376	0.066188	0.0484318	186650160879799	0.171876	0.848034
gene_11928	183083343503875	-0.10583	0.0748632	199453301893118	0.157868	0.848034
gene_11931	583616788153649	-0.228582	0.156843	207707477330581	0.149526	0.848034
gene_11932	985599291081802	-0.120713	0.0929864	16718987115662	0.196004	0.848034
gene_11934	661416285306142	0.102754	0.0536136	367939797708004	0.0550887	0.848034
gene_11935	233253674519253	0.047165	0.0319482	217832664728792	0.139967	0.848034
gene_11799	14962396698558	0.087443	0.0628266	194177023814734	0.163476	0.848034
gene_11941	794004606278298	-0.195509	0.140732	192059892791212	0.165791	0.848034
gene_11943	152470471266367	-0.179796	0.138137	166908224823231	0.196382	0.848034
gene_11806	391462760055464	0.347322	0.177968	380569291039558	0.0510786	0.848034
gene_11959	461822647092797	-0.155688	0.110299	197223873348787	0.16021	0.848034
gene_11825	927619729364621	-0.0830032	0.053488	240376053590671	0.121044	0.848034
gene_11963	484704736236775	-0.224044	0.156217	20436483694516	0.152843	0.848034
gene_11965	949077985134407	-0.180422	0.0976442	34082876454504	0.0648697	0.848034
gene_11831	388790579043881	0.713064	0.456886	230629155968757	0.128851	0.848034
gene_11835	14242756812848	-0.320694	0.224857	201551166111767	0.155699	0.848034
gene_11969	930435537728203	-0.138909	0.0746125	34586722750505	0.0629208	0.848034
gene_11840	307787418301935	-0.0858585	0.0634857	182646912659766	0.176545	0.848034
gene_11845	472804807973305	-0.231459	0.157731	213467500661488	0.144001	0.848034
gene_12172	179094402949161	0.0426318	0.0309902	188800002589483	0.169428	0.848034
gene_12178	215303563201931	-0.0689043	0.0494495	194104522148268	0.163555	0.848034
gene_12186	888958318766213	0.0899097	0.0569864	249337522573546	0.114326	0.848034
gene_12492	173014677461805	-0.180232	0.127585	197695382934899	0.159712	0.848034
gene_12494	20520900049112	-0.0478662	0.037147	166047049853319	0.19754	0.848034
gene_12196	177884248546147	0.0733535	0.053895	185348462580725	0.173379	0.848034
gene_12197	148825889890746	-0.210363	0.128832	263644153294831	0.104437	0.848034
gene_12202	365402690189887	0.088029	0.0663185	176705303454037	0.183747	0.848034
gene_12204	123160368163657	-0.41333	0.250766	260989870260914	0.106199	0.848034
gene_12207	772037109839038	-0.079627	0.0561269	200574196072182	0.156705	0.848034
gene_12211	111039582461312	0.101354	0.071846	199184630084994	0.158148	0.848034
gene_12212	141589998510479	0.0990007	0.055299	320647420373575	0.0733474	0.848034
gene_12213	128058961203927	0.0648053	0.0383945	284899680455294	0.091431	0.848034
gene_12214	103211022391308	0.0819279	0.0500678	26758330744085	0.101882	0.848034
gene_12215	437953439564737	0.0843543	0.0495337	290022586416035	0.0885671	0.848034
gene_12218	136729155715562	0.0834117	0.0492984	286339336257538	0.0906162	0.848034
gene_12222	840932834446353	-0.110102	0.0761336	208533716003092	0.148719	0.848034
gene_12223	179349091786813	0.0573588	0.0441415	168966899943632	0.193645	0.848034
gene_12225	102298266218796	0.155397	0.120429	165929761477253	0.197698	0.848034
gene_12521	421976369416376	0.144346	0.0792294	331592728672592	0.0686116	0.848034
gene_12522	421597799779718	0.155237	0.0850103	332913935464114	0.0680625	0.848034
gene_12245	711665759344399	-0.223154	0.136166	267277263378759	0.102078	0.848034
gene_12246	193648373502648	-0.0479148	0.0340184	19853322008895	0.15883	0.848034
gene_12535	161151906790206	-0.0639843	0.0456648	196113398118746	0.161392	0.848034
gene_12251	293244808662689	0.112544	0.0810902	192985642003941	0.164774	0.848034
gene_12252	70809537167011	-0.105412	0.0670938	246183909940078	0.116642	0.848034
gene_12541	160991201927435	0.0623177	0.0379877	26885296230663	0.101073	0.848034
gene_12254	942816418245759	-0.169544	0.126709	178007575415131	0.18214	0.848034
gene_12550	265537724039917	-0.0922473	0.068141	182709508973608	0.176471	0.848034
gene_12264	656742286992969	-0.162141	0.0858145	35635353413702	0.0590618	0.848034
gene_12268	143812759938256	0.0732623	0.0502231	212908103291397	0.144527	0.848034
gene_12269	686091372610719	-0.0938488	0.0574302	266155743088223	0.1028	0.848034
gene_12271	195343235101683	-0.0860626	0.0456451	354585050409605	0.0596946	0.848034
gene_12562	265267509274563	-0.164784	0.108772	228593509501184	0.130551	0.848034
gene_12563	435310097998289	-0.0996664	0.065099	233153492186261	0.126777	0.848034
gene_12277	949151877816491	0.0640867	0.0481876	17682115038757	0.183604	0.848034
gene_12279	535961661842664	0.102965	0.0720731	204323182926885	0.152885	0.848034
gene_12568	147910192443309	0.0991525	0.0636283	243084063603806	0.118969	0.848034
gene_12280	232777174463068	0.135411	0.0795071	290751798359895	0.0881675	0.848034
gene_12286	247356900802381	0.0997831	0.0649372	235393863296008	0.124967	0.848034
gene_12294	682372082872107	0.0806616	0.0481747	280086715679374	0.0942133	0.848034
gene_12576	810591788012431	0.136877	0.0908459	226035418551214	0.132724	0.848034
gene_12296	471624409044334	-0.100368	0.0678623	218426020680465	0.139428	0.848034
gene_12304	146983505722189	0.19294	0.151729	160087020884066	0.20578	0.848034
gene_12303	119287106459453	-0.191068	0.142691	179108668013856	0.180794	0.848034
gene_12301	141532554338532	0.495733	0.328105	224630969160376	0.133933	0.848034
gene_12305	216617643883019	0.465889	0.267761	299619321722059	0.0834604	0.848034
gene_12312	112919873357444	-0.58703	0.293262	386583985508838	0.0492785	0.848034
gene_12313	137031119096858	0.370567	0.190732	375168102931764	0.0527544	0.848034
gene_12586	178672931527694	-0.214183	0.1279	27907362111041	0.0948107	0.848034
gene_12587	100829929920223	-0.261263	0.158592	2694464718061	0.100697	0.848034
gene_12323	170011161670202	-0.534114	0.282898	34700377050583	0.0624899	0.848034
gene_12324	150479652844971	0.0745411	0.0444415	281898550547635	0.0931553	0.848034
gene_12332	264884088013895	0.078676	0.0476917	272280619217781	0.098924	0.848034
gene_12336	27763899025187	0.155718	0.107071	211427391398377	0.145931	0.848034
gene_12338	689136930638929	0.10192	0.0590889	297895366734485	0.0843538	0.848034
gene_12604	139502488992621	-0.0484754	0.0328953	217149403165047	0.14059	0.848034
gene_12606	234591744579352	0.313901	0.246906	159882681776855	0.20607	0.848034
gene_12609	564450298841451	0.0823819	0.0519661	25152698957022	0.112748	0.848034
gene_12610	725892023733398	-0.0536491	0.0390302	188663267647996	0.169582	0.848034
gene_12343	239071957793286	-0.225448	0.170915	172406836264338	0.18917	0.848034
gene_12616	129602159041424	0.650736	0.459182	183253381377432	0.175829	0.848034
gene_12355	931297203562047	-0.0578483	0.0381285	229695730755861	0.129628	0.848034
gene_12365	134205584296481	0.0802797	0.0602918	176799241427932	0.183631	0.848034
gene_12366	24525264113951	-0.0582415	0.0435251	178670995040261	0.181328	0.848034
gene_12638	200204566621129	0.309831	0.201284	236363340184693	0.124193	0.848034
gene_12641	119091792688963	0.0830973	0.0565557	215918588200611	0.14172	0.848034
gene_12646	493955134939583	-0.256545	0.135319	357084993766546	0.0588022	0.848034
gene_12647	103862185537017	-0.0694349	0.0417082	276990059864806	0.0960521	0.848034
gene_12650	520940164070618	0.129178	0.0779737	275232537603813	0.0971131	0.848034
gene_12652	71415530352429	-0.191068	0.113395	282594689341522	0.0927522	0.848034
gene_12653	855324779623744	-0.182355	0.104429	303221540228174	0.0816265	0.848034
gene_12386	14432642540665	-0.168441	0.0862888	379966986676209	0.0512627	0.848034
gene_12654	498145491148501	-0.108147	0.0725503	222406817543299	0.135875	0.848034
gene_12657	139655233184341	0.0953812	0.06211	236196159600661	0.124326	0.848034
gene_12664	364688723580957	-0.148159	0.0898598	270494189360636	0.100038	0.848034
gene_12399	255885814641226	-0.0795443	0.0513696	239244967331263	0.121922	0.848034
gene_12668	226040038718711	-0.390417	0.273367	199937041008121	0.157365	0.848034
gene_12669	367697600566496	-0.0759372	0.0525529	208962687203598	0.148302	0.848034
gene_12671	200613993716415	0.725393	0.396917	342926589214682	0.0640506	0.848034
gene_12404	197806467193994	0.520366	0.402289	163612727724177	0.200858	0.848034
gene_12674	259242949442248	0.0580633	0.0413053	197120589341512	0.16032	0.848034
gene_12410	134327224442861	0.0765133	0.0512704	222851322146846	0.135484	0.848034
gene_12412	454840827024597	0.163404	0.116854	195589686284836	0.161953	0.848034
gene_12695	774432975749916	0.141207	0.102709	188793288307954	0.169435	0.848034
gene_12423	195097579109273	0.0600732	0.0474936	160170436657188	0.205662	0.848034
gene_12709	294992464781749	0.226077	0.117924	36744027144432	0.055254	0.848034
gene_12712	143082559483604	0.115293	0.0706514	266516775299215	0.102567	0.848034
gene_12432	166851099712956	0.847636	0.533009	217063974247941	0.140668	0.848034
gene_12440	178663706500957	-0.134076	0.105582	160079906629232	0.20579	0.848034
gene_12722	47331192299404	-0.093457	0.07044	174956163169611	0.185932	0.848034
gene_12448	116658583266597	-0.336508	0.24701	183239857652939	0.175845	0.848034
gene_12749	298166659756426	-0.0605101	0.0440333	188131587754935	0.170185	0.848034
gene_12458	165518942053258	0.046615	0.031149	224048473992389	0.134439	0.848034
gene_12753	11346177590758	-0.0908094	0.0512297	314070216704215	0.0763609	0.848034
gene_12462	469314923243022	-0.0275706	0.0210141	172125509902548	0.189532	0.848034
gene_12464	210909653051066	-0.137528	0.0927079	219470078794041	0.138486	0.848034
gene_10814	16540839910116	-0.0513145	0.0327028	246193216456072	0.116635	0.848034
gene_11045	178371317737587	0.486654	0.286181	279135812558025	0.0947739	0.848034
gene_10821	253705391725085	-0.171504	0.109791	242893386593653	0.119114	0.848034
gene_11053	313291055687643	0.112505	0.0637659	312120722646512	0.0772795	0.848034
gene_11055	298593919423024	-0.239591	0.173035	19064194537716	0.167362	0.848034
gene_11056	785651103255413	-0.0546959	0.031751	295818483242533	0.0854438	0.848034
gene_10826	192978118836148	-0.0916609	0.0600845	23178763191695	0.127895	0.848034
gene_10828	381063815301085	-0.257741	0.170309	227552017988046	0.131431	0.848034
gene_10833	34087326279408	-0.158374	0.119752	174262373682097	0.186807	0.848034
gene_11063	145952037403138	0.0987231	0.0668252	218647594069216	0.139228	0.848034
gene_10840	319266793898567	0.20344	0.156749	171607413983241	0.190199	0.848034
gene_10850	663327103804358	0.327807	0.215212	240030749450085	0.121311	0.848034
gene_10842	163745562580682	-0.272303	0.19871	187950136326873	0.170391	0.848034
gene_10852	320051078398569	-0.370142	0.238241	239164504502133	0.121985	0.848034
gene_10839	125645446759476	0.286082	0.220578	166610347906226	0.196781	0.848034
gene_10846	157441670426767	0.452182	0.296552	22912404456244	0.130106	0.848034
gene_10841	219868371178821	0.412636	0.290367	199772372546141	0.157536	0.848034
gene_11070	197875384873932	-0.0758376	0.0387224	382840897179301	0.0503907	0.848034
gene_10865	286212488073112	0.198135	0.115548	294114906527966	0.0863493	0.848034
gene_10870	253621362211033	-0.258997	0.202722	161146532830952	0.204286	0.848034
gene_10872	14256331927448	0.0693483	0.0370297	350640121997947	0.0611321	0.848034
gene_10873	489463899233279	0.0991312	0.065498	229156034036112	0.130079	0.848034
gene_10874	78012718199353	0.0834263	0.047138	313361687749727	0.0766934	0.848034
gene_10876	113602422884395	-0.0845305	0.0595859	200667824477023	0.156608	0.848034
gene_10878	245394333470746	0.178242	0.0959691	346048808488524	0.0628518	0.848034
gene_10882	634915990286435	-0.156122	0.106111	215589977066486	0.142023	0.848034
gene_10888	480149169403158	0.117057	0.0755727	240535839135805	0.12092	0.848034
gene_11097	915326286428607	-0.124988	0.0943176	17481154713588	0.186114	0.848034
gene_11104	691892821425638	0.358456	0.191632	343251287025942	0.0639248	0.848034
gene_11113	141657424862365	0.250066	0.148384	284238340367619	0.0918079	0.848034
gene_11117	920701229155776	0.232181	0.16115	206839978323831	0.150379	0.848034
gene_10905	127788338909319	-0.274888	0.196664	194417773280645	0.163216	0.848034
gene_10908	352939899275256	-0.104404	0.0555554	35363561735129	0.0600372	0.848034
gene_11131	120439619036959	-0.0834645	0.0632664	174014468020926	0.18712	0.848034
gene_11132	144239905898795	0.0839989	0.0560447	225010074537454	0.133606	0.848034
gene_11135	18990257600935	0.0846275	0.0437227	374511575638746	0.0529621	0.848034
gene_10918	155674058117753	0.0569203	0.0347361	268854997711981	0.101072	0.848034
gene_11142	165605907214718	0.0583329	0.0376878	239376926981936	0.12182	0.848034
gene_10922	814167632308177	0.0816142	0.0552034	217957286153023	0.139853	0.848034
gene_11148	181779238887775	-0.222358	0.158416	197061600238476	0.160382	0.848034
gene_10944	287143960150698	0.101245	0.051787	382863110476796	0.0503841	0.848034
gene_11164	194171404512687	-0.11446	0.08181	19515170856572	0.162423	0.848034
gene_10947	457776893947928	0.190909	0.11941	255662326785364	0.109833	0.848034
gene_11166	272728105121244	-0.0572242	0.0434266	173270954518409	0.188065	0.848034
gene_11169	336169005179442	0.0848924	0.066791	161295197135894	0.204077	0.848034
gene_10951	125709086712913	-0.134601	0.102142	172957557546249	0.188465	0.848034
gene_10956	29746780873474	0.0889209	0.0581647	234056368464098	0.126044	0.848034
gene_11175	100207894688268	-0.148894	0.0968223	235245781806054	0.125086	0.848034
gene_10962	215459626400035	0.0875131	0.0507874	296679597332275	0.08499	0.848034
gene_11179	878534292335777	0.10404	0.0806277	166800172699436	0.196526	0.848034
gene_10967	783419748313422	0.209178	0.146437	203254324494065	0.153963	0.848034
gene_11183	931948223591217	0.0712403	0.0404134	310598168734521	0.0780052	0.848034
gene_11184	226051476033691	0.161963	0.0881791	337788956232077	0.0660766	0.848034
gene_11185	126331638367774	0.139202	0.079937	303042141308288	0.0817168	0.848034
gene_10974	463928373252846	-0.209708	0.165273	160676901802344	0.204947	0.848034
gene_11198	725315367622317	0.260586	0.166949	243247440571281	0.118845	0.848034
gene_11197	277909657802583	0.11838	0.0626116	358472925073545	0.0583129	0.848034
gene_10986	171926981324464	-0.152315	0.104665	210631473031583	0.146692	0.848034
gene_11206	154283043459015	0.110135	0.0840536	170877326795403	0.191145	0.848034
gene_11207	783293972547822	-0.115188	0.085127	182760884018342	0.17641	0.848034
gene_10991	718197477804745	0.191524	0.128072	221337122417094	0.136819	0.848034
gene_11219	93415281043631	-0.152788	0.10734	201872412946443	0.15537	0.848034
gene_11014	341426527679375	0.0986463	0.061953	254035522528568	0.11097	0.848034
gene_11019	145034599696726	0.0936061	0.0671509	194426062722152	0.163207	0.848034
gene_11244	333184083754986	-0.0565053	0.0306403	339997336798467	0.0651975	0.848034
gene_11481	118238312764572	0.0924488	0.0614988	225467677780239	0.133211	0.848034
gene_11485	162676185146485	-0.216226	0.141043	233877788191364	0.126189	0.848034
gene_11486	247022418220229	0.196638	0.122645	255100640132531	0.110224	0.848034
gene_11492	175086642238689	-0.25065	0.1426	305872048682443	0.0803049	0.848034
gene_11495	27929259940244	-0.28339	0.16453	295076938418867	0.0858367	0.848034
gene_11494	100228481210815	-0.219235	0.137777	250640553892782	0.113384	0.848034
gene_11254	481950025760237	-0.144164	0.0992447	210248826517704	0.14706	0.848034
gene_11256	217162172071742	0.497182	0.331199	232663100602821	0.127177	0.848034
gene_11498	405500287318219	-0.648009	0.528399	169810575361348	0.192536	0.848034
gene_11500	354194857003928	0.411561	0.267012	236965854790469	0.123714	0.848034
gene_11258	158595468686784	0.286922	0.219315	167254397828503	0.195918	0.848034
gene_11262	708537529947912	0.0753883	0.0388858	375580227503929	0.0526245	0.848034
gene_11268	831487204105776	0.06483	0.0442639	214279214150349	0.143241	0.848034
gene_11270	315174068811513	0.0615866	0.0371331	27522576190338	0.0971172	0.848034
gene_11271	170518397353869	0.0726003	0.0513135	200388179063555	0.156897	0.848034
gene_11513	241482948181179	-0.0900638	0.0681524	173970167355458	0.187177	0.848034
gene_11276	467010653247552	-0.07785	0.0481964	260740620214108	0.106366	0.848034
gene_11519	936850127818789	0.0935539	0.0615463	231431843995676	0.128187	0.848034
gene_11526	263192948534839	0.369543	0.223741	265485076942508	0.103234	0.848034
gene_11292	898669312476546	0.0871969	0.0688343	16094649918964	0.204567	0.848034
gene_11297	830023936523223	0.327835	0.174007	350324151992709	0.0612488	0.848034
gene_11306	754636732045959	0.245352	0.172206	197325510364522	0.160103	0.848034
gene_11310	774789272926077	-0.230986	0.140997	267042302656432	0.102229	0.848034
gene_11314	415473189865429	-0.124204	0.0970337	163250092714338	0.201357	0.848034
gene_11317	355232461671022	-0.0467808	0.0346953	181289158456786	0.178162	0.848034
gene_11547	136475088660267	0.370231	0.271635	181160332396166	0.178316	0.848034
gene_11321	844276925723482	-0.0924466	0.0721467	163959798830274	0.200381	0.848034
gene_11322	148897570820516	0.0915924	0.0519874	310546952634729	0.0780297	0.848034
gene_11548	292587262109836	-0.0759605	0.0465913	265170830665772	0.103439	0.848034
gene_11327	100273827741407	0.0980399	0.0625261	246139207695421	0.116675	0.848034
gene_11328	495017508917332	0.124019	0.0935181	176309339598924	0.184239	0.848034
gene_11552	161522891093927	0.0430122	0.0317257	18364921134015	0.175363	0.848034
gene_11332	752745189099804	-0.108202	0.0829069	170131035989255	0.192117	0.848034
gene_11557	444173001779841	0.125848	0.0810787	241719416071305	0.12001	0.848034
gene_11560	473292558819743	0.127493	0.0750373	289097699403953	0.0890769	0.848034
gene_11563	119193659237474	-0.324922	0.228827	200860277884669	0.156409	0.848034
gene_11343	818051679494172	0.669338	0.376405	317020762937511	0.0749929	0.848034
gene_11565	100619997706259	0.215191	0.144529	221275777691187	0.136874	0.848034
gene_11570	97104981532581	0.0533038	0.0300066	315363423231986	0.0757581	0.848034
gene_11571	15275268220258	0.0797241	0.0519595	235680819631489	0.124737	0.848034
gene_11356	632954449014073	-0.154534	0.0973173	251468522691198	0.11279	0.848034
gene_11572	372116582339639	-0.0823051	0.064489	162290850912677	0.202687	0.848034
gene_11362	50083618460568	0.112761	0.067623	278129106481435	0.0953713	0.848034
gene_11365	208122584406923	-0.270727	0.156434	295519225521195	0.0856021	0.848034
gene_11587	998469204853822	-0.256126	0.180276	200617296135351	0.15666	0.848034
gene_11588	124160596832704	-0.158277	0.115601	18657412613544	0.171964	0.848034
gene_11372	174340158473929	-0.103895	0.0729405	201915403786802	0.155326	0.848034
gene_11595	93333319094368	-0.484524	0.335115	202963022409693	0.154258	0.848034
gene_11385	166980954061372	0.308975	0.196841	244550743746339	0.117862	0.848034
gene_11603	681181234347885	0.156468	0.106783	213341059400022	0.14412	0.848034
gene_11607	274164208598885	-0.0786349	0.0517145	230670248036881	0.128817	0.848034
gene_11389	100730277682067	0.0643072	0.0390592	271371872441773	0.0994888	0.848034
gene_11397	298342730213444	0.44862	0.245777	326913354636901	0.0705949	0.848034
gene_11398	18422708002992	0.122701	0.0682626	323776414319275	0.0719588	0.848034
gene_11400	147303805480457	0.0451622	0.0277748	263952511814978	0.104235	0.848034
gene_11402	724698293914298	0.0777352	0.0516625	226359698461738	0.132446	0.848034
gene_11631	580988421333807	-0.167017	0.112733	219317262526454	0.138624	0.848034
gene_11635	825555165212876	0.277664	0.172722	253365042534114	0.111442	0.848034
gene_11410	750845648340485	0.0936096	0.0653666	205335016918161	0.151872	0.848034
gene_11411	109374698396445	-0.0892839	0.0513321	302411173489713	0.0820352	0.848034
gene_11417	362346783401317	0.107148	0.0612146	306617079223463	0.0799376	0.848034
gene_11645	699452896410101	0.112396	0.0714129	248287881137674	0.115091	0.848034
gene_11646	551874404473832	0.115314	0.0685877	283346927828018	0.0923187	0.848034
gene_11423	39988855134011	0.408729	0.264542	237628901478314	0.12319	0.848034
gene_11650	147638350155426	0.101202	0.0515192	386277386446	0.0493686	0.848034
gene_11427	161061182537349	-0.0840017	0.0581604	208118770868407	0.149124	0.848034
gene_11436	224845637254928	0.1659	0.0942752	309734262992231	0.0784202	0.848034
gene_11660	60859739748778	-0.0781834	0.0548588	20323832832471	0.153979	0.848034
gene_11437	868762624897363	0.0633365	0.0430273	216733531637374	0.14097	0.848034
gene_11438	194610295657453	-0.194147	0.123348	246547012088922	0.116373	0.848034
gene_11440	306366759409683	-0.153512	0.0851208	323939464558327	0.0718872	0.848034
gene_11441	478956472739883	0.0646496	0.0340837	35962772212647	0.0579091	0.848034
gene_11664	66752147083954	0.321903	0.198891	252330515616677	0.112175	0.848034
gene_11665	548902281975971	0.232079	0.129763	319671752940496	0.0737862	0.848034
gene_11690	154566257759729	-0.825843	0.420022	342349259541299	0.0642749	0.848034
gene_10194	116419941337027	-0.374296	0.205636	329295452017266	0.0695777	0.848034
gene_10199	341516342163584	0.118133	0.0759372	242212252090883	0.119633	0.848034
gene_10205	15015689640938	-0.323665	0.189923	289137192987255	0.0890551	0.848034
gene_10206	140579460637456	-0.660356	0.412086	249893192420436	0.113924	0.848034
gene_10203	338087354653777	-0.767698	0.4522	279071012728775	0.0948122	0.848034
gene_10208	211340044071288	0.0510717	0.0376107	18374787957332	0.175247	0.848034
gene_10214	10741521230112	0.136419	0.102572	17733027184949	0.182974	0.848034
gene_10218	237827026167936	0.0628934	0.0333005	357169361475712	0.0587723	0.848034
gene_10385	568119036792776	0.178221	0.0961832	343647441306382	0.0637716	0.848034
gene_10220	195243545161475	0.809909	0.419045	350739139377288	0.0610956	0.848034
gene_10222	125003165154722	-0.119681	0.0843332	201039651931706	0.156224	0.848034
gene_10232	471101887643855	-0.170666	0.114776	221569289856336	0.136614	0.848034
gene_10235	606417997204878	0.0793323	0.0528854	224612586681826	0.133949	0.848034
gene_10236	111674472046156	0.0697501	0.0397763	306894371655267	0.0798013	0.848034
gene_10241	608310618376133	-0.064393	0.0402211	255608539018112	0.10987	0.848034
gene_10243	522800104164314	0.0817785	0.0519181	248152666419935	0.11519	0.848034
gene_10417	21078252913137	0.182814	0.116557	243742268251845	0.118471	0.848034
gene_10245	667598220227909	-0.325836	0.169179	368533005144604	0.0548931	0.848034
gene_10246	123692327345464	0.0746346	0.0469206	253656781791892	0.111236	0.848034
gene_10250	309862879126135	0.112587	0.0636184	313146020521708	0.0767949	0.848034
gene_10429	417787867258222	-0.418309	0.224073	345670420240123	0.0629958	0.848034
gene_10432	924858925370272	0.100317	0.0750587	178923256543248	0.18102	0.848034
gene_10435	914573689788898	0.171335	0.105566	261386851756288	0.105933	0.848034
gene_10260	298122893050389	-0.0643191	0.0410274	245555860536706	0.11711	0.848034
gene_10265	314665887386195	0.374895	0.192221	37872469711894	0.0516445	0.848034
gene_10444	281657271405253	0.152752	0.0818902	348798282461769	0.0618159	0.848034
gene_10271	27432429842615	-0.360029	0.233118	230092665646549	0.129297	0.848034
gene_10280	519647610404991	0.312024	0.228647	182542552817347	0.176669	0.848034
gene_10281	798162424435259	0.052168	0.0355085	21549541673586	0.142111	0.848034
gene_10458	455049529986968	0.0688921	0.0488766	198827320705914	0.158522	0.848034
gene_10459	732727730463466	-0.0689352	0.047713	208513058884228	0.14874	0.848034
gene_10283	23050860581167	-0.221087	0.124794	312743675462525	0.0769847	0.848034
gene_10462	183241870850587	-0.140228	0.108026	167887418242503	0.195074	0.848034
gene_10286	217378849339267	-0.050335	0.0392216	164456771673883	0.1997	0.848034
gene_10292	359227136621529	0.0762599	0.0519546	215784615280575	0.141843	0.848034
gene_10473	142169363576592	0.0798452	0.0503155	252206651559322	0.112263	0.848034
gene_10293	722369267287002	-0.222105	0.149231	220671801074229	0.137411	0.848034
gene_10475	656110743057264	-0.0849227	0.0475233	318543814675104	0.0742971	0.848034
gene_10476	199594562216345	0.101557	0.073926	189018107150207	0.169182	0.848034
gene_10478	178447085024078	0.16368	0.127438	16439345213405	0.199786	0.848034
gene_10298	117982501394584	-0.315267	0.206608	232832616550229	0.127038	0.848034
gene_10481	896012061016836	-0.106569	0.0786241	18261588257958	0.176582	0.848034
gene_10483	438153512856526	0.0564725	0.0412899	186769227332354	0.17174	0.848034
gene_10485	242084624121473	-0.106965	0.0603842	313947769955826	0.0764183	0.848034
gene_10306	673131317969797	0.240547	0.157903	232346118532797	0.127436	0.848034
gene_10317	569067576675592	-0.143745	0.091737	244852199914544	0.117636	0.848034
gene_10323	124440766336216	-0.0701228	0.0407651	29533564651008	0.0856994	0.848034
gene_10325	221562674589191	0.043453	0.0289629	225030999224759	0.133588	0.848034
gene_10502	366585475794298	0.0950194	0.0576334	272313525602783	0.0989036	0.848034
gene_10329	181018923982342	0.0551912	0.0351577	246354208313073	0.116516	0.848034
gene_10333	706096264472648	-0.0858551	0.057719	221281670873964	0.136869	0.848034
gene_10338	299966741925611	0.0532198	0.0364027	214132342979804	0.143378	0.848034
gene_10656	244427512782391	-0.517607	0.341975	215661531718217	0.141957	0.848034
gene_10669	134445991748502	-0.424442	0.321322	168094485386922	0.194799	0.848034
gene_10546	174776552978792	0.500093	0.322413	234891387634997	0.12537	0.848034
gene_10688	830363830540121	0.0641688	0.0500429	163942240169342	0.200405	0.848034
gene_10692	375474878910831	-0.223887	0.170354	171084840714491	0.190875	0.848034
gene_10693	100251874876615	-0.312786	0.175279	315115272379524	0.0758733	0.848034
gene_10563	554376017329524	0.210512	0.154723	18477584959798	0.174044	0.848034
gene_10694	582286248199428	0.196314	0.13601	20745273996713	0.149776	0.848034
gene_10566	458062138235963	0.329211	0.258027	162459853028349	0.202452	0.848034
gene_10569	153785943712141	0.168748	0.0898402	349196581447973	0.0616673	0.848034
gene_10575	378913707808005	0.0874838	0.0607812	207065515178067	0.150157	0.848034
gene_10714	400770899174068	-0.0894366	0.0602295	220219087478733	0.137815	0.848034
gene_10579	285367346765139	0.221273	0.172543	16301516778741	0.201682	0.848034
gene_10717	618602870131653	-0.0629774	0.0443441	201463142328146	0.155789	0.848034
gene_10722	241249486513678	-0.0486738	0.0315175	238375954645676	0.122602	0.848034
gene_10589	100511426800896	0.133488	0.0769791	300866346131841	0.0828206	0.848034
gene_10727	104725852474319	-0.128242	0.100346	162453702970413	0.20246	0.848034
gene_10597	139000148618176	-0.126928	0.082781	234123099253668	0.12599	0.848034
gene_10603	678504788003728	0.077111	0.0558054	191046886284494	0.166911	0.848034
gene_10737	44334160174843	-0.17731	0.0973154	330894094584812	0.0689039	0.848034
gene_10736	40858284368298	-0.172015	0.111871	233741346282966	0.126299	0.848034
gene_10740	144225211195353	-0.103459	0.0700563	217582948466259	0.140194	0.848034
gene_10608	153215948003509	0.0440637	0.0327591	181160583745634	0.178316	0.848034
gene_10744	512359161531813	0.141905	0.0974574	212235365834408	0.145163	0.848034
gene_10745	125231372568055	-0.093293	0.0657364	201255627972341	0.156002	0.848034
gene_10749	241027578316393	0.226954	0.118316	365385715931723	0.0559395	0.848034
gene_10750	144461762352524	0.192641	0.121678	250460234791672	0.113514	0.848034
gene_10614	111802638669524	0.293423	0.172703	284450729576429	0.0916867	0.848034
gene_10756	229972247516584	0.0452937	0.0328426	190179662477681	0.167877	0.848034
gene_10757	153380459492653	0.0798706	0.0551824	209704202653791	0.147584	0.848034
gene_10761	169123936888678	0.950738	0.582969	278567199237978	0.0951108	0.848034
gene_10763	161659296040224	-0.792149	0.571298	165140513814356	0.198768	0.848034
gene_10765	210763203429009	0.408406	0.265347	235063472076405	0.125232	0.848034
gene_10766	401547933713271	0.324261	0.181369	317359121074975	0.0748377	0.848034
gene_10767	365953989448886	0.163914	0.120122	186023914822454	0.172597	0.848034
gene_10633	445511509504838	-0.180237	0.11155	25964887389656	0.107101	0.848034
[truncated: 8,714 more rows]

## Sheet: OL
	baseMean	log2FoldChange	lfcSE	stat	pvalue	padj
gene_5301	399254813869448	132440176031893	0.240347507027868	286440241576939	8.6982e+06	0.000842072756105964
gene_5191	467114365573031	467980028122671	0.930653528614476	162282987008635	5.61491e+09	0.271789617370393
gene_2385	367951908740059	222081306009116	0.542165249013177	1476812964365	0.000121572949420725	0.392315907780678
gene_11917	487274187485978	-0.750472029007317	0.199793966018285	137025368938152	0.000214164992544661	0.518332823206215
gene_5300	233072162086304	-113608669966264	0.304733925413804	129333842765085	0.000322773710076307	0.624954457449746
gene_11226	123362846661537	0.902470243135618	0.259160264675161	117191813130989	0.000618591624996229	0.910538576290047
gene_14429	567514795650724	0.557265325011433	0.16232841543304	116032143111686	0.000658379303174293	0.910538576290047
gene_3492	753503382955312	0.506154957130447	0.395542904870327	151386073809059	0.218550915859625	0.999558767627284
gene_3493	128859401954469	-0.00659138563919618	0.180916790984615	0.00130441322528441	0.971189337178545	0.999558767627284
gene_3494	457423089176454	154056503219932	103129711867808	112063357660867	0.289782069419743	0.999558767627284
gene_3495	502894307641747	-0.319476349097329	0.22317684645778	197766187691246	0.159636940012305	0.999558767627284
gene_3076	764870276030641	0.0351183956703063	0.118071928233707	0.0880145576699647	0.766716572885452	0.999558767627284
gene_3496	740564432006758	-0.00858444160842314	0.101927730477585	0.00708585494581371	0.932915290840568	0.999558767627284
gene_3077	507303647254321	0.184533216458265	0.172674322673458	112819051118456	0.288161635439779	0.999558767627284
gene_3497	190327622363346	-0.188668102680283	0.247642937096454	0.563566892590586	0.452826646790787	0.999558767627284
gene_3080	14751202145572	-0.0546947578763269	0.192501717323761	0.0790233087500667	0.778625381181343	0.999558767627284
gene_3081	190789759666885	-0.227500452644835	0.228094753960626	0.959609403046414	0.327285308029995	0.999558767627284
gene_3499	195335544564075	0.0563775723599926	0.124600550132206	0.203641251595656	0.651797647837434	0.999558767627284
gene_3500	199337953095666	-0.0185987762060556	0.195789983935632	0.00878294815342429	0.92533366024046	0.999558767627284
gene_3082	768528652681743	0.0428358366699605	0.151015287899017	0.0795415500039951	0.77791965175943	0.999558767627284
gene_3501	113891519891399	0.0484225047008459	0.102017559443582	0.224889718807077	0.635339190805806	0.999558767627284
gene_3083	87795046442408	0.14968040034685	0.100124213412685	22316666060045	0.135207935970049	0.999558767627284
gene_3502	158704976974678	0.0926092955873148	0.134078726363268	0.473892890741382	0.491201687126087	0.999558767627284
gene_3505	146923147370124	0.038354001467763	0.113127184108132	0.114556506877392	0.735015079330142	0.999558767627284
gene_3086	669145454548336	-0.208064202157629	0.309497487129642	0.419803025806459	0.517035346914639	0.999558767627284
gene_3508	192040035431361	-0.0576206019604808	0.11422192997199	0.253487764169108	0.614629872183335	0.999558767627284
gene_3507	602821372524984	-0.34427621776106	0.206947122930091	269935825416133	0.100388647189531	0.999558767627284
gene_3509	104032713839102	-0.0717612433928469	0.232407506683965	0.0939563509004273	0.759206468898913	0.999558767627284
gene_3510	364528699686945	0.705633366452117	0.252977567855395	743382240448972	0.00640092357361973	0.999558767627284
gene_3511	177764534177162	0.697036153204309	0.668283380305389	0.884989603325792	0.346838699364021	0.999558767627284
gene_3512	566760423954252	0.343006452058282	0.444437116427093	0.536452284163289	0.463906745291998	0.999558767627284
gene_3513	102531334160215	-0.073838172670961	0.302899228642938	0.055358832911196	0.813987863712251	0.999558767627284
gene_3088	990761625926433	-0.183673802602079	0.230062096741287	0.629921639819301	0.427384058378783	0.999558767627284
gene_3089	168356812163886	-0.105395599297065	0.182869888788411	0.3257177669974	0.56819156871739	0.999558767627284
gene_3090	298396677696074	-0.445923523017315	0.592489144377894	0.46641029825318	0.494643251122403	0.999558767627284
gene_3091	101469564500793	0.0829933889005842	0.107857705185815	0.590789550554319	0.442113966735085	0.999558767627284
gene_3515	265930553779498	-0.206730735210166	0.239759744245535	0.713199049842927	0.398383846163382	0.999558767627284
gene_3516	534173107484851	0.00975651239353363	0.116652354371544	0.00696430834690887	0.933491799445111	0.999558767627284
gene_3095	106461078128049	-0.0498955301171912	0.140737217736521	0.124714418270486	0.723976525231301	0.999558767627284
gene_3517	104916762714828	-0.117461092494586	0.19399789348748	0.358804417120268	0.549170982486598	0.999558767627284
gene_3096	128480334454245	-0.452639521970766	0.565835763722745	0.52050602215391	0.47062590714828	0.999558767627284
gene_3521	231152423896981	0.0434119420770961	0.505021340270373	0.00670989058558291	0.934715163644958	0.999558767627284
gene_3522	143847030179462	-0.068553901180922	0.0768654871284728	0.795296890416722	0.372503252496834	0.999558767627284
gene_3098	157495609100992	-0.111608521282838	0.218683136741736	0.25251197230557	0.615311848240542	0.999558767627284
gene_3099	425088511959726	0.034480729354288	0.177734946940641	0.0371011088987814	0.847259336364841	0.999558767627284
gene_3523	843337524435877	-0.0474352219835915	0.704595007305599	0.00328585527805103	0.954288392797131	0.999558767627284
gene_3102	135149964838867	-0.00123321775749005	0.159075894933933	5.89334e+09	0.993874853460592	0.999558767627284
gene_3524	345032262850981	0.0289286735710524	0.0915923773137359	0.0995915230855644	0.752320373983479	0.999558767627284
gene_3103	119904587148335	0.0461132420381919	0.130969119930056	0.123245621831302	0.725540666513458	0.999558767627284
gene_3104	578787360623127	-0.0186606249117207	0.136516224676949	0.0185526921337384	0.891656639567114	0.999558767627284
gene_3525	19749712501029	0.0272811677806721	0.124505926048236	0.0477396198724591	0.827044247257163	0.999558767627284
gene_3105	714354870574422	0.11059015505785	0.114851302005618	0.924788581905148	0.336220780336672	0.999558767627284
gene_3108	336350070769422	-0.211188597485433	0.261027268370688	0.627809266741991	0.428160029681288	0.999558767627284
gene_3111	22915893788765	-0.112672389318762	0.131403718109227	0.730019989187923	0.392876709294739	0.999558767627284
gene_3112	389851782104989	-0.404488196855055	0.29431207303676	177487543547281	0.182779854623032	0.999558767627284
gene_3109	104773597169642	-0.0135764760079951	0.210515184685501	0.00412122480311439	0.94881355220609	0.999558767627284
gene_3114	316085008164705	0.102905760900861	0.143964206117623	0.508581344688537	0.475753626808891	0.999558767627284
gene_3119	743247663917075	0.0902090117286312	0.288945875837281	0.094870949117464	0.758073748514017	0.999558767627284
gene_3116	120287252402519	0.118208753785022	0.225090854810258	0.27198798162226	0.602001324357601	0.999558767627284
gene_3117	213329582981604	-0.0377200065444159	0.152263137454674	0.0611919103037621	0.804621899682872	0.999558767627284
gene_3120	970864125519565	0.165724427823589	0.270148529739101	0.367143880604516	0.544565228813236	0.999558767627284
gene_3118	782819234953553	-0.0978912094558313	0.267441126290776	0.131398528438453	0.716986381089528	0.999558767627284
gene_3121	773354958457692	-0.232410728979787	0.395366058972237	0.318911070307536	0.572262787803534	0.999558767627284
gene_3113	494338697329123	0.0610961031762966	0.210026042383293	0.0826815778328012	0.773695782085812	0.999558767627284
gene_3115	136926585156239	-0.0535170217821256	0.199623310733316	0.0712234290810301	0.789563727496427	0.999558767627284
gene_3122	348649810474056	-0.0595895447573776	0.130317366990068	0.208499351725891	0.647946147741154	0.999558767627284
gene_3123	313599381303254	0.13187893195026	0.146569448957095	0.805885621728038	0.369339470583636	0.999558767627284
gene_3124	164492807282257	0.037427590259656	0.17503751461123	0.0454554117159205	0.831168825021255	0.999558767627284
gene_3125	149694204172974	0.2017717332552	0.222157092125339	0.810820499766095	0.367877780845942	0.999558767627284
gene_3110	802228392959932	0.0487595621099959	0.203971613180239	0.056984386219284	0.811327339950033	0.999558767627284
gene_3126	109559224161515	0.121348313832951	0.399658030952146	0.0843895513841062	0.7714346705464	0.999558767627284
gene_3127	126122839602136	-0.214473497197606	0.361340986132615	0.329499094525318	0.565954188322502	0.999558767627284
gene_3527	181831461690104	-0.511887747237045	0.335434067590152	216756505604985	0.140949255094922	0.999558767627284
gene_3529	122298982020298	-0.235351657778472	0.247425249412406	0.862592447484985	0.353014229117522	0.999558767627284
gene_3128	744530903691767	0.0115908850850599	0.0996590650439844	0.0135151755538629	0.907450617135018	0.999558767627284
gene_3530	792925900025228	0.0533020453473954	0.11647379431091	0.208822545053806	0.647691850439346	0.999558767627284
gene_3129	19725180228718	-0.0253440564567172	0.0953589236464913	0.0705058967717775	0.790601614461917	0.999558767627284
gene_3130	829694058218596	-0.37055511321415	0.371200109529116	0.894473914083591	0.344267792391895	0.999558767627284
gene_3531	329811391461944	-0.0411717974646931	0.659196254662581	0.00296407285861733	0.956581981990101	0.999558767627284
gene_3532	173049441043788	-0.423270312019602	0.594423208260805	0.445379165524415	0.50453752273647	0.999558767627284
gene_3131	517651188008899	0.619374885389374	0.315211894176567	375595294128294	0.0526197935806308	0.999558767627284
gene_3132	478146922889389	-0.239722314555347	0.229400370240749	105169127981691	0.30511789127175	0.999558767627284
gene_3534	269770754701206	0.115205531548391	0.171138433953619	0.449266657847829	0.502683412713256	0.999558767627284
gene_3535	187549715637081	-0.569728818049225	0.522005412432072	110270573996885	0.293673073412993	0.999558767627284
gene_3133	116318636242404	0.0590740232090966	0.155883192903944	0.142013179143987	0.706287785861612	0.999558767627284
gene_3134	400784745575831	-0.421070287444751	0.251790224061653	268629553661344	0.101214877490049	0.999558767627284
gene_3135	318247986642316	-0.0938608150214236	0.162681789456117	0.330488704676412	0.565371462665604	0.999558767627284
gene_3537	740938687309278	0.0359173525292933	0.138019179062096	0.0673473692517632	0.795238899915393	0.999558767627284
gene_3136	976524219516386	0.162926336453445	0.176055757349645	0.842798009658623	0.358597762916715	0.999558767627284
gene_3538	287409169274397	0.0121565172099243	0.245344346381852	0.0023489552319802	0.961344843585347	0.999558767627284
gene_3539	123447703908183	-0.550475793812163	0.367712644825456	200189717872371	0.157102463762132	0.999558767627284
gene_3540	156314771563686	-0.580312932742883	0.63424395852947	0.735970848954338	0.390954623758365	0.999558767627284
gene_3137	195316795698213	-0.430626728761633	0.488845890133773	0.72771775656733	0.393623954139667	0.999558767627284
gene_3541	977319235825962	0.139109252294627	0.175055698681417	0.621704080797457	0.430414742977892	0.999558767627284
gene_3138	215927937818645	0.01804471953482	0.141374276071425	0.0161484762745374	0.898879728171318	0.999558767627284
gene_3542	41145026191552	-0.238661887007695	0.331130890014311	0.473452193135614	0.491403270626648	0.999558767627284
gene_3139	271651701732169	-0.0959389453905193	0.269419019850244	0.121562794056416	0.727345655742015	0.999558767627284
gene_3543	115782754220974	-0.0690610621074222	0.109632963614633	0.395719656737384	0.529308125164506	0.999558767627284
gene_3544	272381913921932	-0.0499213929191675	0.27242596220997	0.0321544931513245	0.857689003468709	0.999558767627284
gene_3545	160835420224698	-0.128178218720351	0.125728145895865	103343834672626	0.309352464836795	0.999558767627284
gene_3142	184660694517317	0.0100026911471547	0.190270287039931	0.00268637741368138	0.958663931948617	0.999558767627284
gene_3143	216955436999517	0.224917903692094	0.190653840248922	136135274217679	0.243303177111494	0.999558767627284
gene_3547	192354583518091	0.138187387145839	0.124307857878774	122864735526286	0.267670256615434	0.999558767627284
gene_3144	138347216186891	-0.115197002427883	0.120337711076923	0.912346920553716	0.339492477571114	0.999558767627284
gene_3546	146089334832275	0.0879278231873845	0.142345093753083	0.378371613682503	0.538476012052141	0.999558767627284
gene_3548	720108029029494	0.706368962529579	0.470320968028374	193932594461813	0.163741740672181	0.999558767627284
gene_3549	163027139931972	0.462264468856397	0.341270014611376	169871585169983	0.192456001357574	0.999558767627284
gene_3146	215672920520322	0.223550508491137	0.589898828303914	0.124882088056168	0.723798631333026	0.999558767627284
gene_3550	355992636350508	0.259072169075338	0.280111014736854	0.812801761544506	0.367293203445619	0.999558767627284
gene_3551	692975485919783	0.258778282878345	0.208778374842987	149721778645059	0.221099947659319	0.999558767627284
gene_3552	400429708238359	-0.120687532100557	0.197045687066173	0.368360417213466	0.543899340387839	0.999558767627284
gene_3147	39150549263488	-0.0274675722484022	0.248757093254412	0.0117758845031517	0.913585796323068	0.999558767627284
gene_3553	421153550141969	0.741053609611166	0.454896653830071	243756436274565	0.118460032418883	0.999558767627284
gene_3148	693603168724027	-0.0150615162383633	0.160692955934942	0.00871089051273088	0.925639690309725	0.999558767627284
gene_3554	449496243411199	-0.0367057294716328	0.153736062084047	0.0565823538586017	0.811981570545926	0.999558767627284
gene_3149	122801299722195	0.13362581676244	0.140370072442231	0.899055464287244	0.343035102175805	0.999558767627284
gene_3555	128324788601015	-0.0707267178420549	0.118208985240862	0.356590255443763	0.550406045792574	0.999558767627284
gene_3150	999565457051675	-0.120265935708243	0.220338307260292	0.288937731588788	0.590902062288046	0.999558767627284
gene_3151	146927617270822	-0.024325733671066	0.139957207448071	0.0299909622850123	0.862510738327045	0.999558767627284
gene_3557	205950735475462	-0.330869510340055	0.223694718051982	211163042741336	0.146183495596594	0.999558767627284
gene_3153	161014558114704	0.0304028267332787	0.149153274944673	0.0411071322408247	0.839331269739383	0.999558767627284
gene_3558	108416770399241	-0.00809587533448605	0.217003731859124	0.00134774169700336	0.970714958086768	0.999558767627284
gene_3154	248449534351077	0.105536268891533	0.0907921027725321	134905222353694	0.245443876709838	0.999558767627284
gene_3559	902167702027005	0.0870525382083409	0.174148620682731	0.246154067886494	0.61979623084752	0.999558767627284
gene_3561	157009180038241	0.113447675305022	0.308284214699478	0.128326990103943	0.72017301846411	0.999558767627284
gene_3155	273646044386389	-0.0466760249961761	0.103970308770656	0.200989319439429	0.653923478168866	0.999558767627284
gene_3562	204103019004306	-0.375771851213295	0.327942943929605	119356485600349	0.27461166021338	0.999558767627284
gene_3563	453567382225133	0.0252649219777314	0.205060246933389	0.0147746002805889	0.903254769615959	0.999558767627284
gene_3564	257928331792059	-0.000907430462269882	0.154407694543443	3.29428e+09	0.995420500764434	0.999558767627284
gene_3156	808449146667681	0.186152526712927	0.178057517533768	107612642092568	0.299565721040785	0.999558767627284
gene_3158	404566487778012	-0.110588052326878	0.122611087789558	0.811443339061526	0.367693870873072	0.999558767627284
gene_3157	19160874761856	-0.0937860966223442	0.0975330267663893	0.922872491718039	0.336721878388785	0.999558767627284
gene_3159	381977491578059	-0.0447389075672715	0.183401550446793	0.0583695081363658	0.809091809026269	0.999558767627284
gene_3160	526330657706788	0.23244752740141	0.164020985462172	198699768168419	0.158655152451328	0.999558767627284
gene_3565	551398928505897	0.0458501452116977	0.179467676653137	0.06435474374058	0.7997409569947	0.999558767627284
gene_3162	131462647747685	-0.565977110121222	0.382025518639002	198814785257468	0.158534672441882	0.999558767627284
gene_3163	870546071157531	-0.093845004680573	0.131786950281013	0.504172441807725	0.477672502216759	0.999558767627284
gene_3567	983470121479175	-0.0267127078758462	0.137736199394796	0.0373613118610763	0.846731274567304	0.999558767627284
gene_3568	178893974249481	-0.150499206558072	0.156179395665625	0.917376468724314	0.338164770104071	0.999558767627284
gene_3164	121575715380417	0.20514683578631	0.214242555628528	0.890747894204623	0.345274716141599	0.999558767627284
gene_3569	313205801901462	-0.084163416416814	0.0919986137140566	0.835419868488003	0.360709984831121	0.999558767627284
gene_3165	104121087826593	-0.0915917433449484	0.511144000936479	0.0314876907123107	0.859156732660751	0.999558767627284
gene_3166	103259310115055	-0.201208191846929	0.214169292277526	0.87457692095569	0.349691331942001	0.999558767627284
gene_3570	543258384374318	-0.00751456125551526	0.111911883438158	0.00450272041956623	0.946500252483013	0.999558767627284
gene_3167	215261395047318	-0.114835565848136	0.0915464029766424	157076481908166	0.210095978205133	0.999558767627284
gene_3168	579830551551059	0.0866649666509881	0.144428385673275	0.357846100171031	0.549704896484087	0.999558767627284
gene_3571	311092685486437	0.00259784416557684	0.147369904197738	0.00030673263540848	0.986026736368249	0.999558767627284
gene_3169	634066744274255	0.0671913467862491	0.10752146647657	0.389949394683669	0.532326003239613	0.999558767627284
gene_3170	368003894878898	0.172864029738663	0.420229065907191	0.159362877887389	0.689743778079755	0.999558767627284
gene_3574	450911318173725	134588683114816	0.519083676479173	495162586576257	0.0260661439257399	0.999558767627284
gene_3573	547430018605446	0.489822498539072	0.283172429247778	281109641900818	0.0936143744842708	0.999558767627284
gene_3171	305393400536913	-0.123240833022782	0.16303932677526	0.567177995906633	0.451382489769496	0.999558767627284
gene_3172	886517258619106	-0.331503344888117	0.407092891386324	0.578310259893243	0.446975408306625	0.999558767627284
gene_3173	300823525131146	0.0269324968740458	0.0843374805609396	0.101876571972639	0.749589191140901	0.999558767627284
gene_3575	691952597222789	-0.341263147764906	0.281176936204036	139473674876044	0.237606802082626	0.999558767627284
gene_3576	17453886380314	-0.127509802411599	0.289154778489543	0.182410181225038	0.669310098638487	0.999558767627284
gene_3577	159568995074538	153222138804616	0.711079054292845	397675650815239	0.0461323148124473	0.999558767627284
gene_3578	958074041157341	-0.172020287305794	0.127459561705057	181111438886268	0.178374606266417	0.999558767627284
gene_3175	166698671830288	-0.0820001755418821	0.126255450881154	0.419400293635562	0.517236437836153	0.999558767627284
gene_3579	256798463515723	0.0850460341709676	0.0949427537681806	0.800910879194902	0.370821171097174	0.999558767627284
gene_3177	729529559547038	-0.223210897820217	0.315630231146673	0.464551907781214	0.495504281294955	0.999558767627284
gene_3178	90056481994476	0.116168383802217	0.139058453728433	0.693146082195256	0.405096338592595	0.999558767627284
gene_3580	387178328666518	0.0973457881354013	0.164110242529635	0.348777686308551	0.55480586903078	0.999558767627284
gene_3179	917573444382145	0.0806955212542067	0.141674355840266	0.322128628487405	0.570331216631236	0.999558767627284
gene_3581	414227443271163	0.0635103860210306	0.176581063638869	0.127837481573351	0.720684833915063	0.999558767627284
gene_3180	456962430311844	0.0283831100600825	0.0968880492749288	0.0856250328251633	0.769814494757284	0.999558767627284
gene_3181	769361004748744	0.281401641877241	0.179563660406401	241563039242445	0.120129602329002	0.999558767627284
gene_3582	584549976360345	0.292690874756757	0.217353225746668	176290725148453	0.184262303999318	0.999558767627284
gene_3182	998231862280531	0.0768898518362783	0.14967422579102	0.261524142218377	0.609074977089063	0.999558767627284
gene_3183	193336930266032	-0.336629344102975	0.336878627092676	0.909567182119019	0.34022928411545	0.999558767627284
gene_3583	370034359329234	0.393366386786612	0.200964564872654	37544042994615	0.0526685598004032	0.999558767627284
gene_3584	114555664093463	-0.0431521273084506	0.140267558651886	0.093742397498346	0.759472317582655	0.999558767627284
gene_3184	943957905708528	-0.676217483502094	0.448889016920871	202324721550704	0.154907566999865	0.999558767627284
gene_3587	130181355299659	0.263584775314177	0.59786421143182	0.175900997210547	0.674919784497455	0.999558767627284
gene_3185	278426524481622	-0.140662012636589	0.218414958334833	0.401407106128516	0.526363462029784	0.999558767627284
gene_3186	300323229476532	-0.100851477161276	0.48724532320361	0.0354708307796443	0.850612471645723	0.999558767627284
gene_3589	792471441389654	-0.317755334744589	0.151532739127586	434939464549959	0.0370221034502751	0.999558767627284
gene_3591	420271507074156	-0.28235500027426	0.1658212106121	285190808527304	0.0912655600254886	0.999558767627284
gene_3192	182732782298432	-0.106766441293833	0.420188670020576	0.0639221318601955	0.800400924387394	0.999558767627284
gene_3592	91313698508678	-0.00115886014862872	0.135238377829705	7.34586e+09	0.99316157485857	0.999558767627284
gene_3197	515645454035	0.17813632047779	0.381079468217679	0.206250259558402	0.649722423120034	0.999558767627284
gene_3596	425386399986347	-0.103011829187182	0.126582610179407	0.657885662588853	0.417307377698959	0.999558767627284
gene_3597	156981845551435	0.0859773493637304	0.182762079153726	0.219761382744039	0.639221792907799	0.999558767627284
gene_3200	1426760550572	0.040766906989575	0.217001799332939	0.0342378878185059	0.853201717906268	0.999558767627284
gene_3201	175950991741301	0.0715770947698602	0.240465072723569	0.0865461630396567	0.768614790387974	0.999558767627284
gene_3202	118626009445826	0.0949586809444305	0.101798719805736	0.868460543836733	0.351381847981019	0.999558767627284
gene_3599	870575907419584	0.0263202019843026	0.178886155175883	0.0213135047570461	0.883928134551205	0.999558767627284
gene_3203	100671992397926	0.559090486841548	0.771340286893029	0.43206127445778	0.510979241811311	0.999558767627284
gene_3600	36569792597522	0.0150754290884219	0.166752296869849	0.0080511258643412	0.928503312291732	0.999558767627284
gene_3204	457987159266258	0.0797303310407351	0.190479781602981	0.172390694329579	0.677995803524526	0.999558767627284
gene_3601	314903380649324	-0.2343800433725	0.187258917670637	154381622206705	0.214050660822988	0.999558767627284
gene_3206	803646836225459	-0.505055886512184	0.291427008672447	281894860996695	0.0931574060593967	0.999558767627284
gene_3207	927539792768021	-0.0353910778226837	0.141181712970089	0.0623702204827339	0.802788185866544	0.999558767627284
gene_3605	29069145565956	-0.118298158263031	0.140545192657336	0.702142395909249	0.402064753225742	0.999558767627284
gene_3208	989703686968117	-0.328513296720831	0.295703236288925	115582582570104	0.28233291262343	0.999558767627284
gene_3209	251483123993514	0.131427174664398	0.200560885605853	0.423294895335999	0.515297517606893	0.999558767627284
gene_3606	134774929774896	-0.0802147306914129	0.118270442867323	0.458089683873396	0.498518117768159	0.999558767627284
gene_3607	690770224805695	0.106441828756896	0.2113314710558	0.247199375800932	0.619054023346027	0.999558767627284
gene_3211	967006470126156	0.457142923143132	0.309204389691942	209185356312217	0.148086303635854	0.999558767627284
gene_3608	998270010893831	-0.222700248697477	0.268692029115922	0.651294101559301	0.419650384156924	0.999558767627284
gene_3212	875389111262921	0.0416499052569413	0.172479384105298	0.0575113878269065	0.810473429655186	0.999558767627284
gene_3610	685783559627565	-0.0126653780393438	0.150716359432962	0.0070164959656438	0.933243652302049	0.999558767627284
gene_3215	140049958221399	0.181036480880503	0.287238961199265	0.38226000881636	0.536396192848327	0.999558767627284
gene_3611	124900958997634	-0.130920955205099	0.115783502408284	12735166502639	0.2591079939694	0.999558767627284
gene_3216	583996482883809	0.116476328645061	0.118165587603217	0.969011863027674	0.324926741083024	0.999558767627284
gene_3612	358665183245187	0.0791466815652595	0.136187166208646	0.335015196785065	0.562720775217577	0.999558767627284
gene_3217	122484658334163	-0.0473418633897022	0.0881130029126147	0.288519581254178	0.591170782895844	0.999558767627284
gene_3218	911581964975987	-0.0021518846136145	0.165762141860957	0.000165833200412635	0.989725426592591	0.999558767627284
gene_3613	225767067934338	-0.00885041893081587	0.119513018514183	0.00545990500992843	0.94109698192969	0.999558767627284
gene_3219	458500101946178	-0.262087988745054	0.20552182316374	159091234981486	0.207195832910825	0.999558767627284
gene_3614	558974757359863	0.0974756568156287	0.0832840394755652	136806550167682	0.242144535512822	0.999558767627284
gene_3220	336281597344851	0.0873597734846066	0.113663723917469	0.588205513242428	0.44311387574436	0.999558767627284
gene_3221	548734010239419	0.0503275517093889	0.338053499262144	0.0203228448271773	0.886639099474897	0.999558767627284
gene_3615	983856215126489	-0.177845308316138	0.134984641042237	172375397718051	0.189210541983287	0.999558767627284
gene_3222	113346351360061	-0.0704215679872572	0.126923374419095	0.306170507993642	0.580039677335524	0.999558767627284
gene_3616	53226527315062	-0.64368783773488	0.347257211217937	311512935268209	0.0775683196746389	0.999558767627284
gene_3224	999753669400039	-0.052931363713311	0.136883107636418	0.148492470814205	0.699980189886741	0.999558767627284
gene_3617	115216440783415	0.00415602823087807	0.124431292816966	0.00110666832139827	0.973461968622283	0.999558767627284
gene_3225	307227207819416	-0.0313534820257275	0.142472612224937	0.0482229527402751	0.82618483237465	0.999558767627284
gene_3226	231941358646913	0.0884313745996899	0.180213546077032	0.238702077816299	0.625145118059561	0.999558767627284
gene_3618	151427543264727	0.0758278697881391	0.224485607344428	0.110060765079538	0.74007496624099	0.999558767627284
gene_3227	141386270478662	0.0268872615261897	0.0957119077787238	0.0788087713817447	0.778918264122998	0.999558767627284
gene_3619	754798557922895	0.0745261688240092	0.276322180165706	0.0687346960594937	0.793188047631837	0.999558767627284
gene_3228	106536583849747	-0.31409844459782	0.259534463099874	139235094483379	0.238008482256957	0.999558767627284
gene_3229	205090339238443	-0.0440164873416624	0.813561259581846	0.00205906492442409	0.963806876716311	0.999558767627284
gene_3230	895332831642869	-0.100983603059292	0.203335205699788	0.240791212055683	0.623635242914148	0.999558767627284
gene_3232	793252023110944	-0.523626199890037	0.266424199798968	377636109014227	0.0519815930714179	0.999558767627284
gene_3233	23134756988176	0.168511322033078	0.294671283815519	0.304085768712355	0.581332276093962	0.999558767627284
gene_3234	682547671532138	-0.105607780504285	0.26821435518968	0.147497242772914	0.700938648495383	0.999558767627284
gene_3235	34802476614807	0.108760930623801	0.136834058080273	0.62944633520155	0.427558474508826	0.999558767627284
gene_3620	174914329531026	0.0684438928414915	0.101870968634194	0.450335572144297	0.502175639576308	0.999558767627284
gene_3236	24083230196304	-0.017071514694923	0.26495260752885	0.00395908952293667	0.949829176481553	0.999558767627284
gene_3621	27708352956759	-0.174112871681668	0.211771977286984	0.656432658523613	0.417822181113146	0.999558767627284
gene_3237	432627560482465	-0.0717640655404858	0.178436988612351	0.15965127655781	0.689477780999961	0.999558767627284
gene_3238	768526958115182	0.511864145964966	0.373772035862449	174516947821638	0.186485150450596	0.999558767627284
gene_3622	435906993852335	-0.252760513599274	0.0961582253179747	688566743631566	0.00868896169980493	0.999558767627284
gene_3623	179529180268656	-0.105549456475451	0.132788483210816	0.627384918898059	0.428316168409149	0.999558767627284
gene_3239	106933102487111	-0.107415781138194	0.13147017141516	0.663374059065575	0.415371294676717	0.999558767627284
gene_3624	674550122176088	0.136738510259785	0.154010546617906	0.781122025976941	0.376798203905621	0.999558767627284
gene_3240	788637477964091	0.134022207398558	0.194659305105352	0.462558774709436	0.496430548204757	0.999558767627284
gene_3241	98051036475151	0.375046135748776	0.16177036039861	529813921236067	0.0213482187864287	0.999558767627284
gene_3625	23636331240198	0.044043217378967	0.163352804861137	0.0717170957306905	0.788852903180884	0.999558767627284
gene_3626	550623653659638	-0.0250069111266407	0.191307962448708	0.0167923397857521	0.896894565183488	0.999558767627284
gene_3242	428063863319023	-0.428532591310816	0.366487331535893	122383213107608	0.26860990374624	0.999558767627284
gene_3628	222009267218107	-0.162356206388586	0.247810107029692	0.410022386579669	0.521958143031831	0.999558767627284
gene_3243	300327305413162	0.0887918955094398	0.175868597036588	0.252386201410701	0.615399868915813	0.999558767627284
gene_3629	498398631716319	0.0448533293305668	0.315861703134379	0.0196836665229654	0.888424156692774	0.999558767627284
gene_3244	313949711872607	-0.286629718655985	0.358967409684015	0.577715189295645	0.447209289882639	0.999558767627284
gene_3245	906762355861449	0.0433203129884892	0.141455862094916	0.0930969175073528	0.760276377816737	0.999558767627284
gene_3630	407629558358961	-0.0572674211381272	0.155081529253135	0.134608014581886	0.713701332737819	0.999558767627284
gene_3247	648247417770778	0.0199393312140467	0.143561402925569	0.0191550357346841	0.889922938775985	0.999558767627284
gene_3248	267504156549029	-0.135812424126504	0.243923715584502	0.296868728135394	0.585852138815711	0.999558767627284
gene_3632	931956759550556	-0.168779643610588	0.181796679856012	0.846994080410752	0.357404090969406	0.999558767627284
gene_3633	357247117282418	-0.144959340055392	0.284131720312124	0.244684455130653	0.620843039049469	0.999558767627284
gene_3250	246756467795885	-0.298556604725416	0.468721623627035	0.378552454329466	0.53837895815568	0.999558767627284
gene_3251	123637233733757	-0.0762063859155186	0.174532643899638	0.187683523786973	0.664851634338249	0.999558767627284
gene_3634	145143443674449	0.131696073914653	0.189047452924227	0.475160519572739	0.490622618794106	0.999558767627284
gene_3252	209702877517471	-0.212273985140213	0.253100517026861	0.667775794078125	0.41382814280755	0.999558767627284
gene_3635	558287359057642	-0.103646337797592	0.192292173844001	0.283779006809624	0.594234951828212	0.999558767627284
gene_3636	130244262568215	0.741463489126442	0.340801564197656	440734629935599	0.0357844670044113	0.999558767627284
gene_3253	382478405774495	-0.0450462267975896	0.117327130450496	0.146742946824247	0.701667551120883	0.999558767627284
gene_3637	166618410838177	-0.0641850536946289	0.0937566980716786	0.467884767744778	0.493961887071628	0.999558767627284
gene_3254	111938095949977	-0.473251196191366	0.380236552474199	136239545469326	0.24312275947482	0.999558767627284
gene_3638	342132188152198	0.0704665624149481	0.135023217570583	0.270215317621819	0.603187372000875	0.999558767627284
gene_3255	590180332606287	0.0919555891559393	0.230123419123749	0.154410450384205	0.694355708245355	0.999558767627284
gene_3256	299634932137599	0.0354742965477018	0.851745489022931	0.00109665259479641	0.973582286606229	0.999558767627284
gene_3640	307949249831137	126320616107415	0.628527064520166	331145297036815	0.0687986379512381	0.999558767627284
gene_3257	180886814929819	0.139375645383963	0.130723467995754	112919677580271	0.287946732903227	0.999558767627284
gene_3641	350295650653428	-0.0575549655800163	0.110624975670586	0.269638243765229	0.603574544674067	0.999558767627284
gene_3642	212555986269725	-0.0374770448572445	0.194682168016799	0.0361434725179777	0.849219512202282	0.999558767627284
gene_3259	543936136474126	-0.0696623006401444	0.330117113337983	0.0430732772329634	0.835587356418561	0.999558767627284
gene_3643	707540293529315	0.0464187692649643	0.181587043092365	0.0642405446976113	0.799914942467727	0.999558767627284
gene_3262	452473052410592	-0.189368245363258	0.222168166904842	0.706574488475212	0.400583349569823	0.999558767627284
gene_3644	126647254638933	-0.273800455982845	0.295711729137436	0.79782029461083	0.371745865648172	0.999558767627284
gene_3263	987731579907046	-0.068368969513671	0.165494802091281	0.168601295108033	0.6813578842241	0.999558767627284
gene_3645	498064666030151	0.0768848079371091	0.601031816169514	0.013183686428718	0.908587609702793	0.999558767627284
gene_3264	783660108552162	-0.0721595873853537	0.156783639007903	0.209764847610302	0.646951776468435	0.999558767627284
gene_3646	535220297916866	0.00753558599697886	0.145491297385302	0.00266784479330795	0.958806634921942	0.999558767627284
gene_3647	193056524705264	-0.0360591995832168	0.169640167615253	0.0449437035393316	0.832107579807138	0.999558767627284
gene_3266	123159193672652	0.137094941594449	0.118939642877472	132321041891709	0.25001669266316	0.999558767627284
gene_3265	348648400055051	-0.0303316306065312	0.143671614094155	0.0441524370660602	0.833570259741497	0.999558767627284
gene_3648	94232909509816	-0.0841616874224913	0.105531913704003	0.634627369842832	0.425663027182681	0.999558767627284
gene_3649	384077101160696	0.0549572035225482	0.15943419960283	0.117866968653999	0.731359548049833	0.999558767627284
gene_3650	108029245409246	0.0642373949837588	0.116761584705919	0.301139572353037	0.583168891736855	0.999558767627284
gene_3267	269429023785187	0.0574788648178256	0.151894215320709	0.141647184579966	0.70664894818467	0.999558767627284
gene_3651	538956079763231	-0.135234846242799	0.23549467355116	0.316876794386218	0.57349065022222	0.999558767627284
gene_3268	155249686497672	-0.124979565258622	0.113172410086021	121457121237984	0.270428690953501	0.999558767627284
gene_3652	603474009206544	-0.141587397959116	0.172013290374053	0.665706283859322	0.414552609258173	0.999558767627284
gene_3269	187598129760317	-0.370840264491752	0.312441667339692	130077800460774	0.254071161017051	0.999558767627284
gene_3653	687917248928981	-0.174907093858458	0.223998273950671	0.591161741377448	0.441970231841509	0.999558767627284
gene_3270	979327281587393	-0.142797201053519	0.179212744423764	0.624377396235474	0.429425254233263	0.999558767627284
gene_3654	498987477904961	-0.310953519567392	0.372009291098955	0.629091953612402	0.427688586986418	0.999558767627284
gene_3271	646926976163788	0.208536632666499	0.154651797392137	180166552551918	0.179511271314542	0.999558767627284
gene_3655	781187500190063	0.0564394159135256	0.0976988083184958	0.333364419543585	0.563684679612845	0.999558767627284
gene_3272	695307086842081	-0.143680740946562	0.161105884443111	0.786538034154347	0.375149005071879	0.999558767627284
gene_3273	358368637507881	0.021700382365175	0.165597035585843	0.017036218624952	0.896152764204807	0.999558767627284
gene_3656	980251878562408	0.0435077242988253	0.125305974220582	0.120014440199441	0.729018828508389	0.999558767627284
gene_3274	157587631756854	0.342379454174945	0.368063181016867	0.787527405608472	0.37484883243452	0.999558767627284
gene_3657	271730970055075	0.196583344819697	0.368242556851611	0.280343691825124	0.596476037409063	0.999558767627284
gene_3658	178974389465325	-0.038471288940489	0.268127862547939	0.0194529646290107	0.889075690880828	0.999558767627284
gene_3275	484969320870213	-0.789205734940997	0.527294591237465	176368489269245	0.184165558260974	0.999558767627284
gene_3659	147099113680087	-0.12785897109768	0.283340451817052	0.19586833187455	0.658076684317047	0.999558767627284
gene_3660	111287262656545	-0.0148116216085269	0.115391888823246	0.0164153799670999	0.898052015044753	0.999558767627284
gene_3661	155297311395671	0.399862690079873	0.46975788121182	0.599536625180463	0.438754879196634	0.999558767627284
gene_3662	136327011556471	0.436820686381292	0.449245094884455	0.809374115528925	0.368305358334871	0.999558767627284
gene_3276	30574626330817	138807050120254	0.499555585990241	610763113009455	0.0134599414074863	0.999558767627284
gene_3663	153059713403337	0.0740214011142425	0.126627142147568	0.339826713845923	0.559929263042899	0.999558767627284
gene_3664	111401961371812	-0.193228329939709	0.296133940402168	0.409822842924228	0.522059436977864	0.999558767627284
gene_3665	314222022152325	-0.520993044299093	0.38057681243168	168868177041909	0.193774832017643	0.999558767627284
gene_3666	205404271778852	-0.475832470535764	0.293058274937682	250145046664838	0.113741498494318	0.999558767627284
gene_3667	236369558453943	0.00482862527703742	0.2688550088382	0.00031103514746178	0.985929086852939	0.999558767627284
gene_3277	268108001881808	-0.0527452342938722	0.090959872667814	0.335788851878903	0.56227012137108	0.999558767627284
gene_3668	363658017905832	0.460111919347071	0.375033518012559	145190169263613	0.228223054821416	0.999558767627284
gene_3669	122170876451905	-0.0142979070226465	0.142628981394589	0.00996583111759719	0.920480076915166	0.999558767627284
gene_3671	488943082734351	0.299769035380411	0.191262988574174	241247367134869	0.120372022263629	0.999558767627284
gene_3278	662899086972353	-0.144803994353062	0.144430314314469	0.997547280212473	0.317904722968701	0.999558767627284
gene_3279	72600660210606	-0.167618063875179	0.186255523150465	0.795412704347342	0.372468444316889	0.999558767627284
gene_3670	366819969735242	-0.229250055345846	0.189529425241158	144126552353907	0.229934660990143	0.999558767627284
gene_3280	213060935592275	0.143586551935349	0.1976398451435	0.515320341594389	0.4728447465914	0.999558767627284
gene_3281	497152655708759	0.0206299864827571	0.156064973489152	0.0173401293492645	0.895235882834932	0.999558767627284
gene_3282	603928692429996	0.165361315523449	0.213798926439264	0.583211489338254	0.445056265677185	0.999558767627284
gene_3673	140274933438235	-0.112847181424596	0.0927922399734367	147701401639523	0.22424229214974	0.999558767627284
gene_3672	685409473447349	-0.29365715400948	0.10132566064531	838232560883051	0.00378887305147101	0.999558767627284
gene_3674	24544649562729	-0.42026789419189	0.373585159751247	115081308933458	0.283379006234854	0.999558767627284
gene_3283	560034345698916	0.861443825007738	0.345393413765183	592712198607168	0.0149095727111908	0.999558767627284
gene_3675	443806969944214	-0.0841856176294478	0.22110860692692	0.141175773089401	0.70711492139774	0.999558767627284
gene_3676	263769404932094	-0.23147677219149	0.139967903779298	272490025788643	0.0987942930840397	0.999558767627284
gene_3285	24167814282513	0.0600009457342609	0.199095821721305	0.0894973594079431	0.76481713409242	0.999558767627284
gene_3678	509400386846824	-0.286036408061973	0.290370642388317	0.913561050906623	0.339171329332816	0.999558767627284
gene_3679	151434211152638	-0.423983095943231	0.317495003552006	164541369164539	0.199584303425328	0.999558767627284
gene_3286	395019525914117	0.0841841391893059	0.149266215066247	0.316344452568302	0.57381282150928	0.999558767627284
gene_3680	103621185427042	-0.0372160792436394	0.129249814296729	0.0825104782209678	0.773923681952215	0.999558767627284
gene_3681	103044280875145	-0.735652273915457	0.83245524828811	0.61801068032868	0.431787491548484	0.999558767627284
gene_3287	751495311419845	154543366756884	0.743874881687741	278138261167257	0.095365808871562	0.999558767627284
gene_3288	275581424932927	-0.0963875032518072	0.137270266423002	0.488995652065825	0.484375663403681	0.999558767627284
gene_3289	260809106587111	0.207187438453452	0.168849115284738	149248384182405	0.221831477348195	0.999558767627284
gene_3682	167830359102148	0.131842159615741	0.119797987937144	120552531843492	0.272220135251594	0.999558767627284
gene_3290	191605524079409	0.108696888748166	0.127347116764865	0.724240608156435	0.394756425818743	0.999558767627284
gene_3291	1171954739253	-0.0629835407273902	0.0978998459623136	0.413303471166955	0.520297538223705	0.999558767627284
gene_3292	25237695898158	-0.597160071817314	0.339425621542265	277177507877036	0.0959397156924442	0.999558767627284
gene_3683	175912522884213	0.0516477072780537	0.182641081981226	0.0784535073982795	0.779404212034209	0.999558767627284
gene_3293	152705171907949	0.050174537273628	0.169537857197321	0.0862310194966653	0.769024457811247	0.999558767627284
gene_3684	182461350378514	0.00554605314380943	0.113465763283885	0.00238096659847997	0.961082547842792	0.999558767627284
gene_3685	403439865854645	-0.382848174775044	0.60297889430217	0.347004410032909	0.555813778928607	0.999558767627284
gene_3688	468126555128107	-0.349901244176947	0.508650630511883	0.413103101160402	0.520398681017469	0.999558767627284
gene_3689	484289152783504	0.0512267758838408	0.119265205630721	0.184091088065173	0.667880744343206	0.999558767627284
gene_3690	336413784289927	-0.0196531376658602	0.167130652007029	0.0136217099816065	0.907088216012654	0.999558767627284
gene_3295	208536960732976	-136664178506761	0.79257895926138	232223975470941	0.12753627203915	0.999558767627284
gene_3693	117182282301766	-0.169820509002988	0.198555637766998	0.713117054453051	0.398410963454462	0.999558767627284
gene_3296	257338014071156	-0.118008608532902	0.157765219453257	0.552533474231524	0.457284361765982	0.999558767627284
gene_3297	857674443569228	0.144081616041209	0.122540566591599	137688799201737	0.240631947525551	0.999558767627284
gene_3694	433616944262503	-0.226146395302527	0.299565167612627	0.534464537003089	0.464735899464196	0.999558767627284
gene_3298	634742036358712	-0.158942320347958	0.109046004363284	211541660394278	0.145822367106315	0.999558767627284
gene_3299	372241913613464	0.108209228056084	0.135554405687217	0.632062659671192	0.426599724778548	0.999558767627284
gene_3695	248550404872947	0.0436574590779337	0.106532915843007	0.167439744456146	0.682397283935352	0.999558767627284
gene_3301	286585492734252	0.083246320483426	0.191632098927641	0.186097139513492	0.666184982097921	0.999558767627284
gene_3300	12306977632791	-0.00204632037878783	0.121382209433262	0.000283347304105064	0.986569904683395	0.999558767627284
gene_3696	613426140871851	-0.144949450442879	0.266419520540695	0.292360430448966	0.588711866533901	0.999558767627284
gene_3302	798001713518698	-0.254721614518151	0.473256250905143	0.249854056409319	0.617177859560125	0.999558767627284
gene_3303	385814437042639	-0.305496912632493	0.397506053482513	0.522406245635437	0.469817047156749	0.999558767627284
gene_3304	467890845286665	0.103411778364646	0.0779726510195473	175732750625909	0.18495820814585	0.999558767627284
gene_3697	65740327049395	0.237707982047314	0.182279315774517	167264055696586	0.195905226616728	0.999558767627284
gene_3698	184076493793114	0.0544453297254791	0.187215731805457	0.0828763939736064	0.773436603090494	0.999558767627284
gene_3305	115671408735137	-0.0803301695011094	0.0930919398790025	0.743690599376265	0.388481206311914	0.999558767627284
gene_3699	825331395286244	0.00514128660390161	0.116793964316986	0.00193110100295257	0.964948807624721	0.999558767627284
gene_3306	111180039330999	-0.161676675623568	0.302738093759327	0.273470350574541	0.6010132749056	0.999558767627284
gene_3307	102404812856778	0.0155825534472168	0.117087321251206	0.0176517798966529	0.894304100877451	0.999558767627284
gene_3308	284367474343525	-0.845335313235371	0.555760185686785	172283087392174	0.189329056807596	0.999558767627284
gene_3310	108537824603249	0.684713142345819	0.400605537396391	262770304312525	0.105013534517728	0.999558767627284
gene_3309	115730452646438	-0.185936798465494	0.284877775208974	0.399540498062379	0.527326658221177	0.999558767627284
gene_3700	309052145733823	-0.0032272638826643	0.109529193677189	0.000864595308144089	0.976542381397172	0.999558767627284
gene_3311	198261834073411	0.131983523842125	0.378033638301292	0.120788799215575	0.728180542938893	0.999558767627284
gene_3701	133526550608705	-0.286881192099666	0.285446744713293	0.947826996361755	0.330273034125358	0.999558767627284
gene_3312	108772027323022	0.0803638647178246	0.159660139483503	0.250399392556858	0.616793993202198	0.999558767627284
gene_3702	103700202826267	-0.0844896077300903	0.144808130630268	0.337646506241157	0.561190863500728	0.999558767627284
gene_3703	144229881960785	-0.612030015905001	0.6607483588212	0.752218743437297	0.3857746713946	0.999558767627284
gene_3313	623350156594532	-0.0877905033697649	0.124363242889418	0.496610047650961	0.480993436935006	0.999558767627284
gene_3704	892018441606029	-0.619109212458037	0.546061995957114	108315470470399	0.297992897498904	0.999558767627284
gene_3705	315085540928883	143982340263077	0.424765676673936	108240211764988	0.00100191648118084	0.999558767627284
gene_3314	343020898398753	0.106817575336484	0.0914423219326735	13619580159135	0.243198428423782	0.999558767627284
gene_3706	226438095860683	-0.437550647359705	0.196190893326595	489859114360482	0.0268786155540077	0.999558767627284
gene_3707	151572603203097	-0.641082587991658	0.677961198025611	0.776188392182689	0.378309405791596	0.999558767627284
gene_3318	529845828201206	-0.0560538770599477	0.162463349952436	0.117890626783549	0.731333631596534	0.999558767627284
gene_3709	999944961547913	0.0776896855592022	0.176083181654269	0.191672620623052	0.66152814074951	0.999558767627284
gene_3319	929154518682723	-0.0105544042311658	0.137046724310403	0.00586791464289149	0.938939917369653	0.999558767627284
gene_3320	167003302485509	0.00760923407076559	0.236244674507487	0.00101604448033754	0.974571374653598	0.999558767627284
gene_3710	159270795712953	-0.0538711875138189	0.14027841747535	0.146221160802327	0.7021730291839	0.999558767627284
gene_3711	105229034460231	0.0229495197265755	0.143188007250181	0.0254739375962743	0.873191791943889	0.999558767627284
gene_3321	284065594533668	0.120205268961772	0.1125733068695	113552811313755	0.286599246672773	0.999558767627284
gene_3712	404205293704508	0.102310937336272	0.133002330233475	0.589865445097274	0.442471154979159	0.999558767627284
gene_3713	116538359356823	-0.07674395802659	0.0993557347972069	0.595624288671843	0.440252445330785	0.999558767627284
gene_3322	126235366249496	0.125525049919912	0.163984894054777	0.578422698402619	0.446931237746793	0.999558767627284
gene_3714	643442287493141	0.146348670411236	0.137928304162896	111927521570297	0.290074572272701	0.999558767627284
gene_3323	317102561414011	-0.0769735346976644	0.184101337655476	0.172570178932517	0.67783763731436	0.999558767627284
gene_3324	328984500740587	0.0268596223794914	0.124066802093613	0.0466048427266799	0.829080080604743	0.999558767627284
gene_3715	145119660102277	0.136423386724938	0.146228874545048	0.862320934643378	0.353090008612117	0.999558767627284
gene_3326	592658267670112	-0.061572003961754	0.188026762471175	0.105500600336427	0.745325965949761	0.999558767627284
gene_3325	161174577932435	0.00291217258103365	0.215079914734317	0.000180648901732638	0.989276300179693	0.999558767627284
gene_3716	272331992080265	-0.026228076772145	0.160168111354635	0.0264698805300441	0.870758057631641	0.999558767627284
gene_3327	111279091850602	-0.0902240218422083	0.110615470037461	0.66331590510157	0.415391739159713	0.999558767627284
gene_3717	148530594040997	0.0217156813994043	0.0965364428846373	0.0504755172990201	0.822237894546854	0.999558767627284
gene_3328	225744098862884	0.0345249357792026	0.170044335958635	0.0405933054320826	0.840324983551719	0.999558767627284
gene_3329	359968226291894	0.0508261430061719	0.370538070354687	0.0181337460517454	0.892879436695423	0.999558767627284
gene_3330	1173216643592	0.335528775709738	0.456558693321928	0.46736936457927	0.494199879654856	0.999558767627284
gene_3718	970296545891609	0.02459989774545	0.146470939372144	0.0279827334797176	0.867149422417466	0.999558767627284
gene_3719	235568376650997	-0.00806740306692295	0.240440046305231	0.00107365729300568	0.97386062541448	0.999558767627284
gene_3720	768195814491849	-0.463616228786176	0.373224482517283	137413766432758	0.241102245932074	0.999558767627284
gene_3331	444842913840599	-0.257427885277576	0.223217963374583	128414298522094	0.257130136141498	0.999558767627284
gene_3332	190095371879688	-0.649775338802932	0.546751855775178	128946033246108	0.25614742832503	0.999558767627284
gene_3721	210874144110466	0.209133689520811	0.351496825343288	0.325222100108846	0.568486125941046	0.999558767627284
gene_3333	474939919343354	-0.0660976275075962	0.247583369020858	0.0680583952937468	0.794185017721303	0.999558767627284
gene_3722	155407939069604	0.133712863354523	0.11802776953812	127754383879656	0.258356216860956	0.999558767627284
gene_3334	472386154357872	-0.0142698094731313	0.164331228072838	0.0074653827445843	0.931146502256136	0.999558767627284
gene_3723	593771402899376	0.0902709619488341	0.207883728468845	0.184158791835557	0.667823334760375	0.999558767627284
gene_3725	257646605130256	-0.308670261623269	0.564997457121941	0.26079320009093	0.609575738755529	0.999558767627284
gene_3726	313327635687866	-0.25067416099972	0.314010390975936	0.597175226783008	0.439657839201151	0.999558767627284
gene_3335	204490619847066	0.899056817776644	0.63774840171973	173038460040526	0.188361787983707	0.999558767627284
gene_3336	123934186963833	-0.9243938117624	0.772511981048848	114716133111322	0.284144171741769	0.999558767627284
gene_3337	559743294099216	-0.349243106266356	0.40368098054791	0.693919002851331	0.404834572791428	0.999558767627284
gene_3338	217386680945025	-0.247533822495065	0.219357834919826	123221591995195	0.266976526856152	0.999558767627284
gene_3339	298320268567056	-0.242436937135714	0.236861744820547	100679317061559	0.315672323690217	0.999558767627284
gene_3340	244814652646613	0.256327750548594	0.242052706003135	108926327054874	0.296634501938625	0.999558767627284
gene_3728	893306372174082	-0.138755650100045	0.158986203444277	0.752881651145401	0.385565413805925	0.999558767627284
gene_3729	825532093192026	0.111583336170176	0.0977036899357461	130247176585061	0.253762220308271	0.999558767627284
gene_3341	164372517728641	0.23765784065731	0.249089488173443	0.869851638203102	0.350996384725368	0.999558767627284
gene_3730	740250912488728	0.224154052612804	0.100483844512858	496728699295139	0.0258311344060066	0.999558767627284
gene_3342	192486670791571	-0.0592646043753295	0.110221911686014	0.28812970033087	0.591421562551611	0.999558767627284
gene_3343	283786924952293	-0.493472780146605	0.396498137620696	135052601493803	0.245186179224828	0.999558767627284
gene_3344	273352594854732	0.0336424502919777	0.129330940368701	0.0675827086776195	0.794889425253486	0.999558767627284
gene_3732	374759989629654	-0.104349874874048	0.172934454392537	0.359898668719438	0.548562517679527	0.999558767627284
gene_3733	37628750159347	0.18928939463198	0.166956144345253	127318789744837	0.259169483380231	0.999558767627284
gene_3734	365298371258261	0.117156551890604	0.213004722735708	0.296032186900959	0.586380642586045	0.999558767627284
gene_3735	186071940912636	0.0568732299923017	0.118966193036091	0.227501791232129	0.633382431604712	0.999558767627284
gene_3346	150254570502252	0.0134201056290741	0.126079384055989	0.011274396661662	0.915438775780321	0.999558767627284
gene_3345	195174674143207	0.059890082502729	0.0912805102003883	0.429952416363562	0.512012297729098	0.999558767627284
gene_3736	445708567664312	-0.047218318120919	0.102111407448274	0.21320345146836	0.644268074725951	0.999558767627284
gene_3737	646232333702235	0.074350176916123	0.141779621884387	0.273216478360069	0.601182247073239	0.999558767627284
gene_3348	239081533369434	-0.0268352666019756	0.206710141644974	0.0165492508681666	0.897639434297721	0.999558767627284
gene_3349	792548150414913	0.206358266404132	0.224692183829721	0.817216727648201	0.36599518798323	0.999558767627284
gene_3739	797011328269218	-0.0416965341920595	0.1408987252973	0.0869816867892439	0.768049967705375	0.999558767627284
gene_3740	141755951174885	-0.275269006764573	0.850016094165282	0.075177567442708	0.783942240133468	0.999558767627284
gene_3350	147762007345451	-0.0749798998810453	0.638528679695495	0.0119384247550016	0.912993814223555	0.999558767627284
gene_3352	970801521042917	-0.0872766516036194	0.102202578763456	0.728023694289959	0.393524537094011	0.999558767627284
gene_3741	634979328483431	-0.162356154406546	0.253132581981813	0.392017070941591	0.531241044786629	0.999558767627284
gene_3353	167321612347413	-0.170575185160954	0.220153933489324	0.581022075054875	0.445911978791483	0.999558767627284
gene_3742	138550487780103	-0.1149833461137	0.100923747165068	129497027350959	0.255134008987253	0.999558767627284
gene_3354	297786768266726	-0.0591681798360571	0.144075738770753	0.167856084329287	0.682024244447979	0.999558767627284
gene_3743	33352581453467	0.0390203220354733	0.140070556365848	0.0769468520734904	0.781478389744811	0.999558767627284
gene_3355	171227703822792	0.011614042409356	0.199315195619777	0.00336221647279444	0.953760877202888	0.999558767627284
gene_3356	131121550575006	0.0870654432430822	0.124546512246206	0.486272868991165	0.485594619777456	0.999558767627284
gene_3357	184423858951365	-0.314567296923749	0.306193441229182	0.998091136604558	0.317772838184498	0.999558767627284
gene_3358	310670450969298	0.0580248058530401	0.151506175931366	0.145925983142035	0.702459439274894	0.999558767627284
gene_3359	316843592178017	-0.242814285728185	0.274631015696826	0.747320331107716	0.387325958207796	0.999558767627284
gene_3370	353718561000946	-0.462138573850204	0.533725119812145	0.6689142678417	0.413430398920174	0.999558767627284
gene_3371	172765708186194	-0.505295763829326	0.71897064985343	0.408073539037346	0.522948923843885	0.999558767627284
gene_3364	212141158883574	0.0441024542054174	0.465029818259295	0.00851229509073903	0.926489799736229	0.999558767627284
gene_3375	881975993311765	-0.165569409032351	0.88530558330681	0.0317003528103044	0.858686905871036	0.999558767627284
gene_3374	456393572581089	0.399239070611349	0.445097020210242	0.733606012405787	0.391716830865688	0.999558767627284
gene_3381	837875046233424	-0.163133218232702	0.263111275518243	0.365830719547716	0.545285700824939	0.999558767627284
gene_3382	176008961554764	0.162612674948788	0.117474028821201	190751486965544	0.167239572434872	0.999558767627284
gene_3745	641844136113171	0.104652276272894	0.180786353107352	0.33003198634006	0.565640253965878	0.999558767627284
gene_3383	237577921464605	-0.0581133793157019	0.0940322069940178	0.381214331487769	0.536954062186929	0.999558767627284
gene_3746	274296469728212	0.0429195585810436	0.0852943314593954	0.252929484912499	0.615019849040187	0.999558767627284
gene_3748	102809385355505	-0.0340996710340455	0.107950128449303	0.0995896627780439	0.7523226114669	0.999558767627284
gene_3747	232591569405891	-0.0572765072795587	0.195936812471887	0.0843932603837061	0.771429787482804	0.999558767627284
gene_3384	215424963703648	0.130132969253837	0.121972397733303	113235734421613	0.287273071168932	0.999558767627284
gene_3750	117726630456632	0.0434222095016312	0.111463754968962	0.151315142801167	0.697281715630639	0.999558767627284
gene_3749	234051987449913	-0.106170953198217	0.146143453993766	0.52265686978393	0.469710532238955	0.999558767627284
gene_3751	710561512115423	-0.104070143816532	0.154591763218806	0.44874701328726	0.502930579097529	0.999558767627284
gene_3385	141033252167299	0.0622914225001682	0.0858229289537073	0.526451078405756	0.468102733229101	0.999558767627284
gene_3386	335752936486435	0.408565001758903	0.472528257146141	0.683621438960714	0.408342477062591	0.999558767627284
gene_3752	166184756886385	-106122776372118	0.866279720213444	102765596393978	0.31070985085085	0.999558767627284
gene_3753	130548156821608	-0.0545017956969556	0.103470579139456	0.276826093708252	0.598789093614699	0.999558767627284
gene_3387	49182707547228	0.146527480907558	0.172911913309876	0.708790933813162	0.399845484981629	0.999558767627284
gene_3754	558740627110886	0.393544430100673	0.385707427694638	0.976998764613242	0.322940887751633	0.999558767627284
gene_3388	161030026430105	-0.102060841231633	0.196199251246183	0.264379885279908	0.607126956424614	0.999558767627284
gene_3755	139228192872885	0.0965363377806016	0.133209871369485	0.521775477356869	0.470085295039571	0.999558767627284
gene_3389	988098612678801	-0.140778073450089	0.280079215861704	0.23880689286301	0.625069170634543	0.999558767627284
gene_3756	162361091994714	-0.169188509038659	0.217073237577794	0.588547694545184	0.442981266349146	0.999558767627284
gene_3757	652453426870484	0.10022593565881	0.470424897531756	0.0399609621988191	0.841556927733546	0.999558767627284
gene_3390	518615182984842	117602090514722	0.86960410057913	107384393426507	0.30007880346629	0.999558767627284
gene_3759	145585871024317	-0.564739753320371	0.349760318137522	241700964024588	0.120023852921674	0.999558767627284
gene_3392	593561688670253	0.184484556409181	0.237480707148448	0.582773488610485	0.44522725075848	0.999558767627284
gene_3760	448359971804053	0.0138835369540812	0.117071133570912	0.0140416580236717	0.905673474122463	0.999558767627284
gene_3761	291127245918015	0.010758030104486	0.122650714357092	0.00768222512759564	0.930156209141435	0.999558767627284
gene_3763	148925119558689	0.1752457251744	0.404320531572653	0.16851130922322	0.68143825727017	0.999558767627284
gene_3393	428424173831532	-0.107088855072317	0.353431367405722	0.08238874696886	0.774085980326891	0.999558767627284
gene_3764	604953344130155	0.198599932560136	0.123034417304197	259651763636754	0.107098807273082	0.999558767627284
gene_3765	820395226399146	-0.343748434157181	0.329347029795856	0.995414951763905	0.318422504588109	0.999558767627284
gene_3766	117088642913395	0.0077961155367062	0.149686853636871	0.00269129887701069	0.958626119207554	0.999558767627284
gene_3394	14745561785085	-0.109776533951875	0.22276528761288	0.235127808382913	0.627747429880161	0.999558767627284
gene_3768	864834007728048	0.037816244086476	0.10945893450015	0.119114397701679	0.729996988405593	0.999558767627284
gene_3769	809133118078957	-0.104140815010369	0.174121562077013	0.35246052477325	0.552723580606436	0.999558767627284
gene_3770	120199875735894	0.0514733632523736	0.166478573123066	0.0943527605430177	0.758714782198731	0.999558767627284
gene_3395	126874091738529	0.224473520771642	0.213327431769923	109376155295985	0.295639270640058	0.999558767627284
gene_3396	410900691866251	-0.120014916902346	0.131986538714168	0.824345180522016	0.36391279252611	0.999558767627284
gene_3397	262088177942403	-0.13112832048746	0.105044493023092	155302433693166	0.212689521640057	0.999558767627284
gene_3771	580645915426309	0.0151426777124077	0.189812059440835	0.00627978940542562	0.936837655024373	0.999558767627284
gene_3398	188255740300048	0.0731080928029613	0.140995276073353	0.266609320288723	0.605615391650681	0.999558767627284
gene_3399	893382289539452	0.167938124921595	0.182642567489157	0.830553927298638	0.362112404057529	0.999558767627284
gene_3400	537992880346005	-0.0775979805250352	0.230855517494699	0.109430766399811	0.740793133017465	0.999558767627284
gene_3401	525544507488619	0.0807678812660589	0.134751085766576	0.356483250977305	0.55046586475122	0.999558767627284
gene_3772	305873862899258	0.0218988755485596	0.0953524441665191	0.0526431123123814	0.818526274477608	0.999558767627284
gene_3773	18061777304776	0.033626134621526	0.598484137395309	0.00280240580707414	0.957781503149477	0.999558767627284
gene_3403	733496971404603	0.0992703724220934	0.185114867611117	0.282776993725804	0.594886826646124	0.999558767627284
gene_3404	200872978891895	0.0594678222957092	0.363232605180078	0.0242357911348279	0.87628645574043	0.999558767627284
gene_3405	129790627524193	0.137319949568012	0.0895846018521548	234723935191985	0.125505092047139	0.999558767627284
gene_3406	163296373722093	0.421766515916154	0.652604242246234	0.355245870815637	0.551158486376055	0.999558767627284
gene_3775	274796287741184	-0.0468892083508861	0.10164216539177	0.212242814864226	0.645015159551052	0.999558767627284
gene_3776	662269151356127	0.229996937196775	0.270173157075725	0.713447471832168	0.398301705022141	0.999558767627284
gene_3777	717268726207036	0.15981052530042	0.104796272729937	232197588747482	0.12755790495371	0.999558767627284
gene_3778	318297233740414	-0.0802777728757734	0.113463034202576	0.49841425193398	0.480197715986864	0.999558767627284
gene_3779	122064093035291	0.117438668810166	0.71859732175584	0.0231573398227454	0.879048628435156	0.999558767627284
gene_3407	10842626096729	-0.223963459830797	0.3030872973672	0.509648767290031	0.475290941569175	0.999558767627284
gene_3780	922291189222869	0.0386073627355812	0.132014261293958	0.0850217130108888	0.770604075650943	0.999558767627284
gene_3408	437815285809439	-0.00975844790991027	0.193886023319422	0.00250693742367503	0.960067143233566	0.999558767627284
gene_3781	2675621634395	-0.348036826258616	0.164201060953636	445309188510674	0.0348381165572636	0.999558767627284
gene_3409	677936380954392	-0.000691827520323454	0.132772881872343	2.6897e+08	0.995862006213856	0.999558767627284
gene_3782	519765808930114	-0.100180022281445	0.322495268157058	0.0939013063438949	0.759274833078886	0.999558767627284
gene_3783	329515814092247	-0.0316996689953526	0.148965033159946	0.0447786974403357	0.832411481640839	0.999558767627284
gene_3784	1071207220311	0.113509069566547	0.139079710981401	0.661315945164773	0.416095749249887	0.999558767627284
gene_3410	112736669543255	-0.0222109111988318	0.218267515762875	0.0100611829066679	0.920101832397339	0.999558767627284
gene_3411	997721317611388	-0.380077759576536	0.25479514668155	217924143527424	0.139883392652096	0.999558767627284
gene_3412	332330389912567	0.361739255982537	0.226870098624574	24700094716398	0.11603722532662	0.999558767627284
gene_3414	523629106405958	-0.286198039157832	0.31956325055789	0.780343934829773	0.377035972936552	0.999558767627284
gene_3786	216888232326347	-0.0424769140066067	0.12229626549762	0.120047719880802	0.728982739250506	0.999558767627284
gene_3415	407127634031316	0.221556763580996	0.173055204336127	162057721003825	0.203011322662102	0.999558767627284
gene_3787	287683720877416	0.0295498135253194	0.0911958222302911	0.104820934606295	0.746119277547048	0.999558767627284
gene_3416	322906758298331	-0.117397261835895	0.138384787481338	0.713541751796924	0.398270537610104	0.999558767627284
gene_3788	104672553047253	0.0635465245207919	0.131814543071279	0.23108869740534	0.630717748207153	0.999558767627284
gene_3417	192215165331568	0.0951793098348706	0.0862726716650361	12159065454307	0.270165492638508	0.999558767627284
gene_3789	678124784885597	0.0762169986636838	0.147426251329158	0.265269581848344	0.606522775606553	0.999558767627284
gene_3418	211791352300529	0.0113057030219287	0.150412737325291	0.00559078390440959	0.94039648242128	0.999558767627284
gene_3791	211544057029911	0.637709962902649	0.226624398368001	770654304850802	0.00550210193863302	0.999558767627284
gene_3792	914601682941895	-0.749653270946742	0.664296027414237	118669384295281	0.275997463148466	0.999558767627284
gene_3419	131342612705074	-0.126951510613444	0.271542686440911	0.20664231407838	0.649411950141717	0.999558767627284
gene_3797	747333959148702	0.33308972087256	0.343966049428127	0.889703401594204	0.345557695904157	0.999558767627284
gene_3798	134131193523568	0.0990020949601917	0.111435427010606	0.786810469279374	0.375066315344922	0.999558767627284
gene_3420	411863656447706	0.0745912050225887	0.16822101360344	0.194706066346384	0.659028325016731	0.999558767627284
gene_3799	679688524284472	0.0467648253123781	0.121294118985379	0.148207156113557	0.70025458540604	0.999558767627284
gene_3421	109865744696387	0.211229700970876	0.172901566221628	146918682062315	0.225474038916309	0.999558767627284
gene_3800	33821357575003	-0.147437885043039	0.160824200236316	0.833773165015401	0.361183743256769	0.999558767627284
gene_3422	207571925648518	-0.0185097928228634	0.147176874910688	0.0156483539721251	0.900449623326565	0.999558767627284
gene_3801	937242899401831	0.131463338986131	0.163020197988861	0.642435213618455	0.422830344360017	0.999558767627284
gene_3802	584159742117613	-0.138693231367248	0.554394361866739	0.0506775077389818	0.821888525749387	0.999558767627284
gene_3423	404949696417911	-0.0944030446884276	0.151334067091317	0.386523397948821	0.534132535860841	0.999558767627284
gene_3425	240781824416469	0.660625431051841	0.436834604915794	193267738921114	0.164465822487871	0.999558767627284
gene_3426	493276761804137	0.282745077997148	0.377697934051508	0.497833875970002	0.480453447637867	0.999558767627284
gene_3424	119674119818322	0.162018314620506	0.254070078365268	0.397085605141513	0.528598222883959	0.999558767627284
gene_3803	592990304226592	-0.175744687712341	0.345355978589652	0.236576452375374	0.626689790053156	0.999558767627284
gene_3804	520207004710036	-0.893329387693284	0.615997688206571	173921461656266	0.187238370783915	0.999558767627284
gene_3805	110908803468337	-0.475583112745681	0.486780957504498	0.818512848523312	0.365615333030006	0.999558767627284
gene_3807	4743195839674	-0.271762836057401	0.297883448300642	0.772277188297437	0.379513506525975	0.999558767627284
gene_3808	116478288821211	-0.640122906594978	0.38156043583692	259692466004972	0.10707130008126	0.999558767627284
gene_3428	39092319226334	0.0858804878718077	0.182182890012555	0.219248727506425	0.639612947443335	0.999558767627284
gene_3429	243231515504078	0.182355909737696	0.162963633186063	124424664967708	0.264654187745115	0.999558767627284
gene_3810	122387474104914	-0.00698045920163699	0.223744966614593	0.00096124831169675	0.97526634586602	0.999558767627284
gene_3430	497252521806174	0.0221743753897157	0.291930544300829	0.00535249732422471	0.941678188825944	0.999558767627284
gene_3431	160948366826991	0.0546668532406146	0.11154420038673	0.239370986364293	0.624660791067156	0.999558767627284
gene_3432	216531333866451	0.188820266723382	0.19152917130227	0.961064589771979	0.326918800846084	0.999558767627284
gene_3811	21459800701182	-0.0296938527853333	0.138077318285702	0.0458449316438418	0.830457927909994	0.999558767627284
gene_3433	383683525672969	0.124271820420333	0.133777651248108	0.860098408483481	0.353711154134164	0.999558767627284
gene_3812	193776540193971	0.0953025967935357	0.220068335148957	0.184169133761657	0.667814566398323	0.999558767627284
gene_3434	149294546150965	-0.0129576213340218	0.143818710012904	0.00804033321747966	0.928551121134843	0.999558767627284
gene_3813	578481437653505	-0.0305904122495915	0.132997267618255	0.0526511653557407	0.818512636482332	0.999558767627284
gene_3814	25410116980972	0.108235744038797	0.227831861307231	0.220328564242266	0.638789682883821	0.999558767627284
gene_3437	180380912629409	-0.0565900169868102	0.118899398153428	0.225454930644077	0.634914602176573	0.999558767627284
gene_3815	10008124133099	-0.0786681667115297	0.172162979074451	0.205671210582551	0.650181631140967	0.999558767627284
gene_3439	7330164591967	0.00376367343106367	0.119916585031135	0.000982175664347551	0.974998644323952	0.999558767627284
gene_3816	80967712200097	0.113298182724485	0.121718714035912	0.86299119651764	0.352902978138902	0.999558767627284
gene_3442	100256595411987	-0.0902051629995884	0.187289327488542	0.227653189863076	0.633269439123739	0.999558767627284
gene_3441	755358936043352	-0.21079606088919	0.290493630826653	0.493609511994492	0.482321586812084	0.999558767627284
gene_3817	254704448317337	-0.164530547467892	0.221735066987945	0.538228894516124	0.463167658195595	0.999558767627284
gene_3440	249037877388666	0.472550733138064	0.411315828223677	126984463011401	0.259795829204648	0.999558767627284
gene_3443	212717357999805	-0.0432703425056261	0.236444917239852	0.0326632866746763	0.856579610319115	0.999558767627284
gene_3444	59787550455413	0.116958945720047	0.182752574982768	0.401440901921887	0.526346051863145	0.999558767627284
gene_3818	348417858135	-0.0845403929416222	0.132531298587827	0.403858422984996	0.525103303938581	0.999558767627284
gene_3819	187694472331576	0.0600367186383826	0.22890068877696	0.0674119691282726	0.795142905488484	0.999558767627284
gene_3445	123555405479726	0.0697696427759524	0.147740097020946	0.22098415338877	0.638291063891064	0.999558767627284
gene_3820	291620174740818	-0.367688308752197	0.332007072506276	11212248823731	0.289654857911916	0.999558767627284
gene_3821	214293302419556	0.106177009574812	0.0875261998134802	146957326586377	0.225413034799987	0.999558767627284
gene_3446	249460524435837	0.0304675108238944	0.0868029724323537	0.12306854019144	0.72572994912425	0.999558767627284
gene_3822	258650200543216	-0.398794807766953	0.183008361611684	468590236189436	0.0304110870834296	0.999558767627284
gene_3823	727612943710024	-0.295973238063409	0.22704776089487	164419362816898	0.199751055369496	0.999558767627284
gene_3447	800981998416022	-0.163974879779803	0.137431049370877	141394710126255	0.234402255555381	0.999558767627284
gene_3824	80864914920558	0.0243735852746037	0.12149028415053	0.0401008578992617	0.841283511516706	0.999558767627284
gene_3448	110498225601578	-0.0197274541753064	0.0968177028178258	0.0414627306384716	0.838647342023797	0.999558767627284
gene_3449	153661205469691	-0.122055429895057	0.287214453885892	0.168676362705469	0.6812908549772	0.999558767627284
gene_3451	787356814989613	-0.00380256028066954	0.180958088724703	0.000428409483674841	0.983486520518068	0.999558767627284
gene_3452	244366296393175	0.177455652466554	0.421553940359268	0.170575929420934	0.679600467445353	0.999558767627284
gene_3453	254069944528237	-0.336225231808202	0.211081774149527	248539423203107	0.114907552669309	0.999558767627284
gene_3454	550592836909792	-0.167754174436632	0.255748442635455	0.409551154072318	0.522197409753141	0.999558767627284
gene_3455	297475770131061	-0.356146980008525	0.323224086850912	111583704967353	0.290816613926314	0.999558767627284
gene_3825	222618862997621	-0.158842646985435	0.275605956384512	0.313657577385698	0.575444374589059	0.999558767627284
gene_3456	110902405500433	0.120013024468683	0.135602261902783	0.778158955528227	0.377704788648776	0.999558767627284
gene_3826	497979825012055	-0.0829341168184819	0.212796101298974	0.148324052926625	0.700142125666555	0.999558767627284
gene_3827	579584747086553	0.0675796944868458	0.166377284876034	0.163133851948061	0.686287492664571	0.999558767627284
gene_3457	351865348020827	0.0748506240725319	0.0974462750849673	0.588679441259899	0.4429302253797	0.999558767627284
gene_3458	235869857951535	0.11069097877495	0.238184115750848	0.207082198120133	0.649064023130251	0.999558767627284
gene_3828	25878786639206	0.0606222589462973	0.172600252855525	0.121258303423815	0.727673744929725	0.999558767627284
gene_3459	906338515115498	0.140686547486823	0.135116399848051	107722045648049	0.299320192001032	0.999558767627284
gene_3829	340250765686329	0.0656467691721269	0.143561348738863	0.207076921592034	0.649068193964676	0.999558767627284
gene_3460	167499695121697	0.129562049310002	0.117052685025396	121984095907291	0.269391866117905	0.999558767627284
gene_3461	402579833605507	-0.112969781817364	0.121681804544632	0.857014914258173	0.354575397057718	0.999558767627284
gene_3462	268404270102375	-0.256063104785411	0.169337322764142	224594451075905	0.13396508743092	0.999558767627284
gene_3830	303752419923265	0.0954629387571836	0.137905993887091	0.475303981123858	0.49055715558894	0.999558767627284
gene_3831	100310211679855	0.033825048798987	0.113786391387112	0.0881191001532216	0.766582088070479	0.999558767627284
gene_3463	126148344302409	0.130651795392052	0.168004017763402	0.59649471115921	0.439918586606704	0.999558767627284
gene_3832	804040562500463	0.0378214081586506	0.139726390399384	0.0728171531794999	0.787278319522369	0.999558767627284
gene_3464	594072695419972	-0.159126380270999	0.141598112129084	125422730277	0.262746618609376	0.999558767627284
gene_3833	140120433278582	-0.127765186852865	0.17548732393059	0.521475070853114	0.470213136169669	0.999558767627284
gene_3465	143789415020531	0.103674266839016	0.114999848113937	0.809539675467079	0.368256380776907	0.999558767627284
gene_3466	968923005233692	0.150705893526242	0.251258966544268	0.342241017453915	0.558538511682261	0.999558767627284
gene_3834	726504557296597	0.0407886587397328	0.171444842389487	0.0558640472819434	0.81315661883372	0.999558767627284
gene_3467	985229273439851	-0.0618220450908465	0.141069544071795	0.190761197811156	0.662283832950564	0.999558767627284
gene_3835	855734023861784	0.115030623612176	0.205132120474696	0.307045397642213	0.579498932099762	0.999558767627284
gene_3468	242204044904435	0.039613570851971	0.136851789854764	0.0831345464428352	0.773093670529941	0.999558767627284
gene_3836	26490450907781	-0.00178648693566865	0.157219805306825	0.000125690367639208	0.991054966692106	0.999558767627284
gene_3837	162121640590844	-0.0885043318056011	0.154305216465924	0.325349809560663	0.568410204314181	0.999558767627284
gene_3469	331344193791016	-0.176092272494248	0.173654044484346	10106121605354	0.314756228961455	0.999558767627284
gene_3838	893668835727381	0.115873400811223	0.105699880048491	119944984759246	0.273431663756579	0.999558767627284
gene_3470	530542105027548	-0.0363761883220075	0.115752817113375	0.0982929872025693	0.753887812737989	0.999558767627284
gene_3471	104712544568879	0.186534872743838	0.142240478127007	170600891913267	0.191504012720055	0.999558767627284
gene_3473	260306156641221	0.0966456762512834	0.283635248740383	0.110625631952132	0.739432983948468	0.999558767627284
gene_3472	556512177607821	0.29599517498369	0.158588676420422	344769497812652	0.0633400453461828	0.999558767627284
gene_3839	227672386241055	-0.000824251324656125	0.130306140648499	3.90947e+09	0.995011202235373	0.999558767627284
gene_3840	133722492159767	-0.0255698076359937	0.141379253507647	0.0323766079216909	0.857203589524997	0.999558767627284
gene_3474	252912987894671	0.152893814238575	0.184595257245183	0.672429181910189	0.412205963568595	0.999558767627284
gene_3475	200134523477988	-0.0472105809121013	0.110055902079059	0.183424883694784	0.668446321805347	0.999558767627284
gene_3476	812062350136002	-0.0221879637366113	0.155628293724225	0.0201312131221698	0.887171232695554	0.999558767627284
gene_3841	45673962682329	-0.0285300885952191	0.123749789639323	0.0528580200228816	0.818162699409488	0.999558767627284
gene_3842	13277187452477	-0.0915762369283815	0.126879110939168	0.518222352707994	0.471600962305732	0.999558767627284
gene_3843	113351423052996	-0.364910421530592	0.328127596195915	116826538221646	0.279757944597273	0.999558767627284
gene_3477	51161563166841	-0.0494558677924909	0.133749372771714	0.136045847942654	0.712244055052252	0.999558767627284
gene_3844	347543703263112	0.219669280008675	0.184390125627286	140054076874759	0.236633049323054	0.999558767627284
gene_3478	275504015377541	-0.0266218530786546	0.0972986667275263	0.074709985137531	0.784598577406978	0.999558767627284
gene_3845	732461884439612	-0.0435156925716509	0.159421885457642	0.0737417876295012	0.785964672122419	0.999558767627284
gene_3846	916792515505983	-0.380178796511391	0.310525146708379	138031920724379	0.240046782220136	0.999558767627284
gene_3479	102364433934241	-0.284318461170261	0.248432381748524	124989792325374	0.263571974282264	0.999558767627284
gene_3480	117376835806671	-124092496263996	0.68093087396742	299286742227817	0.0836319574728439	0.999558767627284
gene_3847	452027931033317	-0.519563121136104	0.293424988091231	294218754141471	0.0862937933854791	0.999558767627284
gene_3481	114138977244932	-0.372751939477425	0.312552071471284	131830900160244	0.250895757631707	0.999558767627284
gene_3848	12616038977017	-0.11751412530551	0.0850825740928093	190451559613371	0.167573749871741	0.999558767627284
gene_3482	148354221083643	0.0645105878334488	0.135893098124731	0.223755974901735	0.636192836382627	0.999558767627284
gene_3849	543385666339927	-0.0223015208724983	0.180515153541829	0.01503273182513	0.902417486347639	0.999558767627284
gene_3850	181972157011653	0.0242497605806481	0.122821525239263	0.0387895291342772	0.843866215285551	0.999558767627284
gene_3851	713313324048925	-0.0882378736639581	0.136350685993775	0.416360740617506	0.518758572532758	0.999558767627284
gene_3483	712137727372891	0.166512491104475	0.147661892552397	126158174662859	0.261351899780547	0.999558767627284
gene_3852	112043465801574	-0.0529605181618482	0.0901515281077601	0.34489893456086	0.557015021521276	0.999558767627284
gene_3484	182458136076286	0.184172573003319	0.189298944563055	0.926919123414251	0.335664770629503	0.999558767627284
gene_3853	135696599693129	-0.00413917663735914	0.125652100680193	0.00107747513104073	0.973814208570772	0.999558767627284
gene_3485	167848211195981	-0.080240314137981	0.100294692235942	0.638614040170523	0.424213119302099	0.999558767627284
gene_3486	215303422695681	-0.107077748496102	0.189705329411626	0.315162347224174	0.574529505140956	0.999558767627284
gene_3854	178097673578395	0.0308607196415193	0.165686520840723	0.0342191959175864	0.853241339934903	0.999558767627284
gene_3487	235324132586115	0.0880267313723603	0.0933153749452647	0.888348709000553	0.345925184681714	0.999558767627284
gene_3488	394015600121584	-0.0380432529518882	0.114662572229447	0.109594715707971	0.740606018720271	0.999558767627284
gene_3855	412658580083552	0.0157150611604404	0.147571411800484	0.0112265361489108	0.915617778400903	0.999558767627284
gene_3856	48467109904197	-0.0218996957538043	0.184602960907586	0.0137928628905399	0.906508995087998	0.999558767627284
gene_3489	38096144830766	-0.0549043959401564	0.128692543367547	0.18084651611349	0.670646765061961	0.999558767627284
gene_3490	655384690276417	-0.239687765698277	0.34188327627574	0.470367147767988	0.492818311892026	0.999558767627284
gene_1820	159821399773894	-0.168969848379611	0.367147530904759	0.195646566791822	0.658258000226938	0.999558767627284
gene_1822	318169177831689	-0.0567140063399643	0.205428309800928	0.0741991789890903	0.785318115070296	0.999558767627284
gene_1432	168496204480274	0.0137567392572074	0.122157728696179	0.0126237796561384	0.910541462630871	0.999558767627284
gene_1823	142145135982071	-0.0822432038629025	0.187716227603077	0.18817303178534	0.664441556981978	0.999558767627284
gene_1824	500531036565939	0.116149202445229	0.0961653701912276	145515218957976	0.227703035953538	0.999558767627284
gene_1433	536349944664725	-0.123379978110055	0.29522781574044	0.162656852374965	0.686722104514557	0.999558767627284
gene_1434	238226097745839	-0.0331981753123431	0.107831225269422	0.0944627785124794	0.758578521862773	0.999558767627284
gene_1825	113283681698238	0.3231674714021	0.667341705803548	0.163084932156437	0.686332031250741	0.999558767627284
gene_1435	118007751058205	0.193558527354603	0.320911289016561	0.332904957367987	0.563953529993698	0.999558767627284
gene_1827	673363202661083	-0.187944271707	0.202052209232428	0.8460561808688	0.357670424530125	0.999558767627284
gene_1826	150620595658617	-0.0734417053918667	0.116268903356902	0.39742067576131	0.528424342602486	0.999558767627284
gene_1436	363821639926147	-0.0114187914074585	0.143420010524211	0.00627333840390065	0.936870037743186	0.999558767627284
gene_1828	565251127605073	-0.0399796379449943	0.128253106203579	0.0964961634008716	0.756075595238853	0.999558767627284
gene_1437	110161315066337	-0.0703530853210448	0.15896789050598	0.193553535499859	0.659975351915476	0.999558767627284
gene_1829	348868249683798	0.205200389508672	0.169020666929736	14597238374117	0.22697406621203	0.999558767627284
gene_1440	752877013476652	-0.135756953116793	0.369738099988955	0.125990073582656	0.722626446847085	0.999558767627284
gene_1439	945904050161779	-0.294309331431364	0.247153466240311	13501968343819	0.245243708906802	0.999558767627284
gene_1438	146894090387462	0.0215493785367377	0.154748346089008	0.0191858662674917	0.889834953063345	0.999558767627284
gene_1441	16836877056771	-0.137313793643902	0.17453230635426	0.608802567999106	0.435239020973581	0.999558767627284
gene_1442	403783386779174	0.114761510378483	0.193369506258989	0.346467605985737	0.556119576230175	0.999558767627284
gene_1443	122313325381762	0.00490969050586264	0.140014857524635	0.00121832133876865	0.972155924091925	0.999558767627284
gene_1445	246550682856378	0.346263468222402	0.195853016335454	30453731397026	0.0809675069855625	0.999558767627284
gene_1446	383742880588137	0.179513265280361	0.346673998814265	0.261402721416744	0.60915810016844	0.999558767627284
gene_1830	252721537926696	-0.164655465791358	0.21140668589863	0.589090422411658	0.442771062414455	0.999558767627284
gene_1831	104967559864782	-0.326152627097419	0.327828089139828	0.907348312451717	0.340818969754845	0.999558767627284
gene_1447	759637963664569	0.141104758478097	0.248830118746424	0.308477937149291	0.578615689154339	0.999558767627284
gene_1832	132945034034474	-0.0362206836394912	0.11450166017912	0.0997282838517037	0.752155947975054	0.999558767627284
gene_1448	978545629844187	-0.0409889632090217	0.129413831155368	0.0997392565664654	0.752142760971468	0.999558767627284
gene_1833	895685373238324	-112311974888964	0.851664730749655	135133384122341	0.245045068201873	0.999558767627284
gene_1452	195457560593113	0.263187967089983	0.527278009113734	0.227633972750354	0.633283778766211	0.999558767627284
gene_1453	204185189414278	0.089395508983535	0.312528201840305	0.0755171112317896	0.783467002615343	0.999558767627284
gene_1835	347828485283627	0.127379791879531	0.241203478305465	0.270105753062694	0.603260841079782	0.999558767627284
gene_1454	740460359796998	0.00407036321663422	0.165107099315943	0.000600714244939127	0.980446227979199	0.999558767627284
gene_1836	234866542085096	-0.102862728175078	0.191073068828362	0.283603135299273	0.59434926071585	0.999558767627284
gene_1455	118811460573061	-0.855982810781656	0.755176209971619	104521921433184	0.306610719793013	0.999558767627284
gene_1837	73702120639437	0.00259043100219037	0.124803938318144	0.000428731728788989	0.983480311939788	0.999558767627284
gene_1456	106798281384817	0.389773443413742	0.427347997535943	0.740032308534126	0.389650528736515	0.999558767627284
gene_1458	530860168285537	-0.282196119982326	0.389778932089236	0.468267646983264	0.493785213269342	0.999558767627284
gene_1838	482723858427064	0.107522037824909	0.136166393804976	0.620600333652192	0.43082428570779	0.999558767627284
gene_1459	209163768754298	0.369550991179164	0.223366571868868	267629340942113	0.101852546724776	0.999558767627284
gene_1460	595178991999022	0.00425945547007097	0.141992476108942	0.000890718096172805	0.976190749141989	0.999558767627284
gene_1461	31474551512189	0.0165579051637433	0.157619091026938	0.0108941197381398	0.916871840813494	0.999558767627284
gene_1462	114181847589901	0.369521949658728	0.34583221715308	102100151013735	0.312281565883389	0.999558767627284
gene_1463	17650606929171	-0.115085462290924	0.163733719179825	0.487231141372803	0.485165035496502	0.999558767627284
gene_1840	978066019921849	0.0666801110833262	0.143186306719931	0.215217927034502	0.642708027913223	0.999558767627284
gene_1841	181330869615767	0.153766443897088	0.0802306363333143	367017237728359	0.0553944548638749	0.999558767627284
gene_1464	122582074561477	0.0846269159884939	0.158141512406571	0.283162524397767	0.59463583866991	0.999558767627284
gene_1842	116035201130219	-0.393567783852237	0.25816482534014	220748747486087	0.137342195615813	0.999558767627284
gene_1843	963060115221566	-0.00565314729348251	0.10655438497666	0.0028099610831589	0.957724684210542	0.999558767627284
gene_1465	249618071548402	0.146715870369987	0.177535870372469	0.67092868722537	0.412728011698042	0.999558767627284
gene_1845	146072345235268	0.00985865991766647	0.134652335500764	0.00531917703406748	0.941859681635993	0.999558767627284
gene_1846	246512299097096	-0.13964863066329	0.195167908502006	0.500027340784612	0.479488109130681	0.999558767627284
gene_1466	809106678545167	-0.268211670793751	0.22123036524683	142557956186488	0.232487213244429	0.999558767627284
gene_1847	269670617970778	-0.00537603890384035	0.206470223621524	0.000659075144341159	0.979518591253803	0.999558767627284
gene_1467	212454831188635	-0.120673303022074	0.200006746845205	0.355212825708008	0.551177005726256	0.999558767627284
gene_1848	3679755844304	0.0771419563090836	0.199753273375225	0.146420987364507	0.701979326047467	0.999558767627284
gene_1849	1898084739718	0.0171145412883087	0.0892163851238705	0.0367549893789771	0.847964744354009	0.999558767627284
gene_1468	8464781640322	0.0332382511514404	0.176515878973341	0.0349329184209068	0.851736294726744	0.999558767627284
gene_1850	169792655505625	0.099692234616738	0.171017442475206	0.334685136182742	0.562913246846096	0.999558767627284
gene_1469	176131953660482	-0.12138813371183	0.20474240087344	0.34249836438741	0.558390656420657	0.999558767627284
gene_1851	149433328802746	-0.193878962425104	0.183599564273242	109334395205832	0.295731483112255	0.999558767627284
gene_1470	539025379024488	0.031356802407822	0.15021266563339	0.0430665748685328	0.835599965937716	0.999558767627284
gene_1473	187272902765093	0.335226830184014	0.231800869940722	204388850535304	0.152818563658698	0.999558767627284
gene_1471	602148912187321	0.959745113927153	0.313795125377131	901361945151028	0.00267975220309107	0.999558767627284
gene_1852	158570224515282	-0.297797176639979	0.108048238007773	756206553268115	0.00596096332161224	0.999558767627284
gene_1853	116401954440921	-0.332923788566235	0.312109789738814	108161469455662	0.298336618472198	0.999558767627284
gene_1854	869624384260066	-0.255664289850523	0.257224325479546	0.939235887282678	0.332474429390423	0.999558767627284
gene_1855	511390568668395	-0.345903473173472	0.299438673984312	122912523356393	0.267577226777787	0.999558767627284
gene_1475	933987521175336	-0.0720742378609529	0.117508484626922	0.374798577840295	0.540400180311752	0.999558767627284
gene_1476	114569783367451	-0.442257265235505	0.386236409518034	116048023327795	0.281365966549398	0.999558767627284
gene_1478	190815940091155	0.254809532602113	0.45162531408583	0.306951482649765	0.579556930103635	0.999558767627284
gene_1857	147022480002616	0.163842516188701	0.254854796109562	0.402312575348844	0.525897357000257	0.999558767627284
gene_1479	355144438337264	0.191057479568645	0.226275796857475	0.694055771845342	0.404788278815232	0.999558767627284
gene_1858	865793823261006	-0.273662032192047	0.256660925224329	10849750741142	0.297587257907533	0.999558767627284
gene_1480	34663187523584	0.0778122160580381	0.118459290913205	0.42936823519068	0.512299108511996	0.999558767627284
gene_1859	408616693954791	-0.0440614541114444	0.125189534483792	0.123655837597596	0.725102772749127	0.999558767627284
gene_1481	353269914331105	0.153846173741864	0.218199035583833	0.485458490661017	0.48596019253529	0.999558767627284
gene_1860	555005460962859	-0.127479510032635	0.165040017307737	0.589999760132912	0.442419211472816	0.999558767627284
gene_1862	180715445779787	-0.0691154051122677	0.365582567024419	0.0325365246988554	0.856855167748094	0.999558767627284
gene_1484	133063966373765	0.371926746598475	0.383682956480601	0.853162861772631	0.355659116680352	0.999558767627284
gene_1863	523246805648186	0.28241829251468	0.153760267640013	334381227769944	0.0674581459705205	0.999558767627284
gene_1864	284851097439205	-0.218890203835491	0.233299578165585	0.847296330687669	0.357318319548715	0.999558767627284
gene_1865	163526887980036	-0.150489422478168	0.205302566683858	0.522926988451331	0.46959577570901	0.999558767627284
gene_1866	215767381095061	-0.107449807307395	0.215750798771736	0.243620511024176	0.621603333066662	0.999558767627284
gene_1867	128961173887759	-0.0394077420006973	0.10723357244982	0.134715009945893	0.713592587082116	0.999558767627284
gene_1868	364400519513375	-0.014718926774768	0.10815118820758	0.0184545493471262	0.89194182180189	0.999558767627284
gene_1485	139080677875801	0.0913843294576556	0.158928050592417	0.326615472635552	0.567658849689438	0.999558767627284
gene_1869	357272969979764	0.0789055888328691	0.11234914934537	0.491256124134452	0.483367510717598	0.999558767627284
gene_1486	101237951912396	-0.113509770030429	0.193853381168291	0.335801599082487	0.56226270193799	0.999558767627284
gene_1870	163536539645513	0.0116412363916243	0.268441915575397	0.00181530039813538	0.966015339715351	0.999558767627284
gene_1487	315228052672493	-0.372619012759537	0.40617167400549	0.804543139034308	0.369738507417106	0.999558767627284
gene_1489	292468237055264	-0.152862173529362	0.21691577984033	0.485944143439298	0.485742129214783	0.999558767627284
gene_1488	754770220304621	-0.0512476868371578	0.114543907912084	0.199672149678975	0.654985607573679	0.999558767627284
gene_1871	501191425020313	-0.164144574681385	0.116111810468883	198804527049538	0.158545413650302	0.999558767627284
gene_1490	980215395380264	0.111857014474684	0.182961165699968	0.367365942356599	0.544443567741674	0.999558767627284
gene_1491	113165973521829	-0.136142110065797	0.250546869370856	0.282811653267146	0.594864253633397	0.999558767627284
gene_1872	201981360852904	-0.413138637702321	0.309889163309153	1625329748669	0.202350228746554	0.999558767627284
gene_1873	196168636029844	-0.197856373231559	0.249214389715651	0.601291000565851	0.438085874407001	0.999558767627284
gene_1874	368481881676561	-0.0817652351021464	0.120452589163751	0.45829677695437	0.498421054272304	0.999558767627284
gene_1492	790208820673161	0.10139459302544	0.179317468336954	0.314759905257631	0.574773899928455	0.999558767627284
gene_1493	81253143928175	-0.0509789767099678	0.176786766560865	0.0819349156150793	0.774692198190701	0.999558767627284
gene_1875	201982107119308	-0.0640561286531952	0.108100329991373	0.349914749478899	0.554161392285091	0.999558767627284
gene_1876	359300830495117	-0.047863436343372	0.117928626756269	0.164641683431597	0.684918493726912	0.999558767627284
gene_1494	219125195109284	-0.591945652762654	0.627654267861238	0.785241353696421	0.375542925515148	0.999558767627284
gene_1495	805640855254045	0.0166733400503611	0.193538188838269	0.00727707383052234	0.932018307091565	0.999558767627284
gene_1496	133251142797953	-0.130890866294251	0.241080622375846	0.283160589256681	0.594637097936853	0.999558767627284
gene_1877	718862237129295	-0.461749362251352	0.462372442955418	0.845913667958001	0.357710917503963	0.999558767627284
gene_1497	232971014582938	0.0992688318412545	0.171723382232792	0.328841269567306	0.566342188424614	0.999558767627284
gene_1498	431598335617026	-0.240828849895678	0.236625105133151	0.992401442387774	0.319156148473862	0.999558767627284
gene_1499	810322393387046	-0.0469382001645774	0.30406402217397	0.0221302490479616	0.881741127797739	0.999558767627284
gene_1878	119344025612339	-0.609027027293257	0.593594502756218	0.869907001354392	0.350981055879023	0.999558767627284
gene_1500	430338151421499	-0.231981768742397	0.208252197312036	120536746343242	0.272251528416935	0.999558767627284
gene_1881	255015972738245	-0.0873476091150408	0.150487588529231	0.335494531655542	0.562441481020651	0.999558767627284
gene_1880	101958541923558	-0.24172917414991	0.452028309244287	0.256391422571539	0.612610205910775	0.999558767627284
gene_1879	463008781651686	-0.0455249043769152	0.178735540838265	0.0640494448186644	0.800206457065981	0.999558767627284
gene_1882	233311703820087	0.136482811547854	0.153337461798557	0.789409162091289	0.374278841702709	0.999558767627284
gene_1883	110108149789262	0.0115259737185619	0.122359544123337	0.00883209628941017	0.925125653150022	0.999558767627284
gene_1501	553548999843254	0.0340995053118444	0.104275236621316	0.106845785182315	0.743764143293967	0.999558767627284
gene_1884	315076028801497	0.185213110869241	0.192766112847181	0.909430485328585	0.340265572877121	0.999558767627284
gene_1885	791023998926873	0.00959865524894295	0.102080465041297	0.00881451298428715	0.925200002818987	0.999558767627284
gene_1502	109724372050611	-0.00669780183791939	0.115477479819735	0.00334951563920072	0.953848196747149	0.999558767627284
gene_1503	46802124248284	0.020148744780924	0.164300335082875	0.0148989284328138	0.902850576283168	0.999558767627284
gene_1504	14895123525717	-0.0881877754456243	0.240055941306593	0.129621279270907	0.71882503307466	0.999558767627284
gene_1886	774305652756791	0.0952150335461924	0.172497130584238	0.300558223776619	0.583532676094404	0.999558767627284
gene_1505	893934956082868	0.120668456145685	0.0968413621606696	155118378446809	0.212960767294477	0.999558767627284
gene_1506	222907248467943	-0.0752064351135983	0.117242005014217	0.409619027839227	0.522162935118152	0.999558767627284
gene_1887	48325506432536	-0.0850084952186948	0.185121408996647	0.20643282607918	0.649577802112178	0.999558767627284
gene_1888	685464182578434	0.116160255771571	0.125081879482366	0.859062830282085	0.354001084787601	0.999558767627284
gene_1507	205165683475499	0.0671456679624033	0.120792723621748	0.307471553473221	0.579235901504803	0.999558767627284
gene_1508	561046225752027	0.00756318505298371	0.13976134240976	0.00289359572391845	0.957100761471534	0.999558767627284
gene_1889	202308458988675	-0.15126360233679	0.160056354158016	0.881208170248158	0.347870984774193	0.999558767627284
gene_1509	23343118081673	0.174491972919395	0.0997032815606484	305450993668418	0.0805132803049026	0.999558767627284
gene_1890	232027499174936	0.189984447519707	0.115182279755346	270799293424045	0.0998465413864934	0.999558767627284
gene_1510	433952166796802	0.00313561848757345	0.140322983845942	0.000497584384646643	0.982203384492818	0.999558767627284
gene_1891	628401830889145	0.203576579245801	0.366503922965993	0.29057651350675	0.589851323560547	0.999558767627284
gene_1892	394145879945881	0.0194297432823013	0.175898216487085	0.0120731550165374	0.91250620204025	0.999558767627284
gene_1893	641060959437264	0.0830851359116165	0.147442622988296	0.314034674980121	0.575214836561447	0.999558767627284
gene_1511	41797007357961	0.134500363887263	0.134225787601226	100071560865968	0.317137413450992	0.999558767627284
gene_1894	138876602489013	-0.196069240001558	0.185001136784299	111653029064405	0.290666800663706	0.999558767627284
gene_1512	37753215738243	-0.112637806286474	0.119724125914097	0.883665819669687	0.347199602949838	0.999558767627284
gene_1895	178602300684853	-0.0183503445530932	0.18150106066043	0.0100349163841145	0.920205845953965	0.999558767627284
gene_1513	105602899108166	0.0920376827666316	0.187274996187315	0.237082001043404	0.62632163679575	0.999558767627284
gene_1514	1264994300416	-0.151041833604767	0.19330549351965	0.597394791748656	0.439573760980239	0.999558767627284
gene_1515	244784523921884	-0.0837884383086074	0.223709855027315	0.135588263481736	0.712706874977628	0.999558767627284
gene_1896	18273708485936	0.0500054736201401	0.204972446093977	0.0586999888762136	0.808562585511804	0.999558767627284
gene_1897	109867906143395	0.170440778276142	0.220424430169188	0.579535187848506	0.44649457014019	0.999558767627284
gene_1516	843919040948228	-0.203852778921237	0.244282583841273	0.669230161104508	0.413320136695271	0.999558767627284
gene_1898	102066911327649	0.568448596384124	0.26891702390417	434347689832734	0.0371509828663905	0.999558767627284
gene_1900	158877570340673	0.490678442041768	0.199379752961651	588717237532197	0.0152515704976111	0.999558767627284
gene_1899	124858558006288	0.27933673233699	0.196791352876363	19622525133442	0.161272620973023	0.999558767627284
gene_1901	264740820256642	-0.246471326599467	0.280688081756414	0.734821279288241	0.391324874161256	0.999558767627284
gene_1517	53890076071848	-0.268945308534816	0.338538148887183	0.575054813711546	0.448257230571066	0.999558767627284
gene_1518	168826275874833	0.59538562869431	0.258148314818949	503528663472224	0.0248359765647	0.999558767627284
gene_1902	154278201479421	-0.526784920683242	0.563547329359848	0.810285238910907	0.368035933165848	0.999558767627284
gene_1520	778029218031758	-107075659169819	0.47532094141649	433495943119236	0.0373373056950287	0.999558767627284
gene_1904	549488225187446	0.0340324126251402	0.201679649061366	0.0278893469553623	0.867369231571523	0.999558767627284
gene_1521	425255404461509	0.171810680765888	0.112148908808451	234409889143924	0.125758263394012	0.999558767627284
gene_1905	182701674313116	0.0974818399646901	0.146852047681915	0.436340151291688	0.508894218663195	0.999558767627284
gene_1522	189205062520211	-0.12164892413795	0.29857679555245	0.157658735681707	0.691321273195944	0.999558767627284
gene_1523	408594717043791	-0.1676130232035	0.187894394206165	0.783275900684657	0.376141121686626	0.999558767627284
gene_1524	394165904462037	-0.0312953688591245	0.106705120540491	0.0857209538849872	0.769689238789242	0.999558767627284
gene_1525	121632087415521	-0.0306227162050974	0.22566998620614	0.0181683638991217	0.892777854455002	0.999558767627284
gene_1906	198368158179394	-0.453466799062704	0.294211350612226	221659174204495	0.136534177204061	0.999558767627284
gene_1907	136015382390117	0.0375142018109408	0.130392675271996	0.0822737804654423	0.774239378793806	0.999558767627284
gene_1526	166390159736528	-0.051571234936177	0.212389706114118	0.0573049031854396	0.810807505613554	0.999558767627284
gene_1527	212185841113213	-0.0622005229197988	0.0918479785550819	0.457926768829566	0.498594497722749	0.999558767627284
gene_1528	323193333136409	0.0254607552281642	0.131373250277017	0.0372766260948083	0.84690292781686	0.999558767627284
gene_1908	894320720747136	-0.00533592884002521	0.270428372684893	0.000379481124070935	0.984457972123194	0.999558767627284
gene_1530	282938134090247	0.396040565523197	0.195183962308293	400899339688004	0.0452581637439729	0.999558767627284
gene_1531	198240467192867	0.0825804573707611	0.230866188459359	0.123312950563701	0.725468738892526	0.999558767627284
gene_1529	124874214950899	0.0742419739395535	0.217392380978107	0.115306229325824	0.734182098729391	0.999558767627284
gene_1532	163989777446794	0.11509327577574	0.115044238571969	0.996947266291841	0.31805030925881	0.999558767627284
gene_1909	333679221556747	0.0563803533614171	0.1271657876122	0.195338753486368	0.658509873202578	0.999558767627284
gene_1910	157757844274587	0.232415278632102	0.180917067765168	161637231988982	0.203598358607503	0.999558767627284
gene_1533	255030121330507	-0.19402080449708	0.162268420441455	140978362024973	0.2350923168244	0.999558767627284
gene_1534	116015756011064	0.0796789135260909	0.165988028887704	0.227430214056398	0.633435867459727	0.999558767627284
gene_1912	163526589993988	0.140957936873539	0.190362040692593	0.536517293844781	0.463879667502596	0.999558767627284
gene_1911	784590379008434	0.110745597831142	0.18767165720893	0.341967076375255	0.558695982898784	0.999558767627284
gene_1535	253476926942087	-0.21323966249071	0.220860584718805	0.901763543065471	0.342309280197525	0.999558767627284
gene_1913	396830910959197	0.133321388843662	0.152366646292715	0.760636395432897	0.383129437691585	0.999558767627284
gene_1915	168146916969756	0.0629102110872023	0.130951529509774	0.22931755812786	0.632030311144047	0.999558767627284
gene_1536	54005749443607	0.082492455190429	0.130688251264401	0.396960321602904	0.528663263376981	0.999558767627284
gene_1914	314797341541479	-0.0852613816244406	0.0887546525629036	0.921391758274297	0.337109807163673	0.999558767627284
gene_1537	146260423812351	-0.0028871040836978	0.11905424177953	0.000585145928056363	0.980701222349484	0.999558767627284
gene_1916	13191263432575	-0.186645290195965	0.0927818565261304	40400515560425	0.0444324643093863	0.999558767627284
gene_1919	874728756882599	0.0885610793123736	0.131082347843049	0.45410948946801	0.500389856227365	0.999558767627284
gene_1538	317281434970451	0.0263928138018631	0.123123281564348	0.0457043003352737	0.83071422284844	0.999558767627284
gene_1920	162442500253363	-0.292771882681114	0.159444377244887	332552877296408	0.0682120765734234	0.999558767627284
gene_1921	287920254494393	0.111639053329911	0.255500791682832	0.184130828756622	0.667847044608683	0.999558767627284
gene_1922	138891489512749	0.124620081826619	0.12550144026929	0.980862319839673	0.32198600598274	0.999558767627284
gene_1539	287252813138809	0.106513501450515	0.154810813087442	0.467616951317126	0.494085529970579	0.999558767627284
gene_1923	119672024803487	0.0118589688759125	0.110332261259615	0.0115206967175538	0.914523608832049	0.999558767627284
gene_1540	441799740785247	-0.0404346978015203	0.14223594514801	0.0804412752204655	0.77670029673285	0.999558767627284
gene_1924	593881491194272	0.0992167617063893	0.169717245332112	0.337631733042883	0.561199430738288	0.999558767627284
gene_1925	980436923406327	0.0554901875893059	0.165876144229862	0.110421335401924	0.739664960451179	0.999558767627284
gene_1926	434512543454219	-0.743614642396334	0.607705293218331	124941927136794	0.263663422287705	0.999558767627284
gene_1927	303664853166182	-0.0809127740437474	0.268268704615733	0.0871541866510199	0.767826680835819	0.999558767627284
gene_1541	605433056616523	-0.195605592312466	0.331427905520245	0.318503009942987	0.572508672966616	0.999558767627284
gene_1928	127667150045885	-0.649373561958066	0.425087653814157	19440059389452	0.163234234867511	0.999558767627284
gene_1929	1236996351117	0.00935308819285446	0.0808275907399167	0.0133863554663662	0.907890767041852	0.999558767627284
gene_1930	287775627224181	-0.007432245425892	0.116178869334447	0.00407646530766215	0.94909189249096	0.999558767627284
gene_1544	924303580263842	0.0529265722788517	0.112645128475909	0.220166397215877	0.638913161291422	0.999558767627284
gene_1931	628770571619006	-0.288807085981535	0.257125791036529	119768761238572	0.273784340353795	0.999558767627284
gene_1546	31790876362212	-0.0679520005711285	0.122284647364374	0.307067772774559	0.579485115856205	0.999558767627284
gene_1932	140207651749871	0.0836616759266072	0.16587253389889	0.251111628995943	0.616293430744183	0.999558767627284
gene_1547	700159511720713	0.136191497432962	0.165651714488622	0.667966298224343	0.413761547774802	0.999558767627284
gene_1548	254947368534592	0.135454403300628	0.150595478627042	0.800187851828696	0.371037210852024	0.999558767627284
gene_1933	113859666811511	0.0481153190201198	0.291064383874728	0.0263123852034255	0.871139754371825	0.999558767627284
gene_1550	137480584118552	-0.286766050440852	0.195531845970616	209983237231688	0.14731528829898	0.999558767627284
gene_1549	234579324100149	-0.0576252526520803	0.340562161010782	0.0265598707875654	0.870540485488307	0.999558767627284
gene_1934	849922945860211	0.179896608395421	0.137810819213132	169259798098207	0.193258851877568	0.999558767627284
gene_1551	42170783471622	-0.52305567433051	0.691178079642697	0.468117804700384	0.493854343078686	0.999558767627284
gene_1558	157362814796842	-0.0820351678190364	0.705183223366776	0.0110224689916265	0.916385372851295	0.999558767627284
gene_1935	118205435800009	0.142474342409907	0.134749420835724	111053438513099	0.291965814576893	0.999558767627284
gene_1559	124998785982267	-0.153345759810931	0.204748689268524	0.54674109247145	0.459652347833006	0.999558767627284
gene_1560	407825425280167	-0.133821374794802	0.387290807051155	0.11340076362238	0.736305142772571	0.999558767627284
gene_1561	808772255385694	-0.286330124916422	0.227564245691407	153152491687791	0.215883726116958	0.999558767627284
gene_1563	14603767635454	-0.116600085774731	0.333038394315713	0.114872029234903	0.734664148350293	0.999558767627284
gene_1565	620880458875784	-0.10221546900327	0.275005287107844	0.130936919848295	0.717462579488157	0.999558767627284
gene_1564	214719947074981	-0.0132565966029544	0.347976860975098	0.00134206770312062	0.97077664050232	0.999558767627284
gene_1567	10994985154626	0.0192510238357026	0.0928752759682324	0.0429230665307898	0.835870201859198	0.999558767627284
gene_1937	601709209018316	0.273759709251849	0.174936863518572	241417593639972	0.120241229845748	0.999558767627284
gene_1938	433917084512611	1050322544633	0.491053945579685	39917832406352	0.0457226499044923	0.999558767627284
gene_1568	236400134014145	0.111499699925775	0.136532010535988	0.661747823176313	0.415943573323514	0.999558767627284
gene_1569	458729837861173	-0.252969877073714	0.187546647684736	178893493254213	0.18105598465329	0.999558767627284
gene_1939	198085127929821	-0.0528529702865987	0.213530129600106	0.0594023157765093	0.807443110553677	0.999558767627284
gene_1570	264976210296381	-0.0709919043759757	0.192916522592912	0.132425164122765	0.715930679616265	0.999558767627284
gene_1941	550236237745849	-0.850633776260049	0.480537066628977	285833468873999	0.0909015629151749	0.999558767627284
gene_1571	945816464552385	0.0541257271940847	0.149527727966595	0.129876092014655	0.718560545536307	0.999558767627284
gene_1942	395749432743635	-0.16654842389	0.166835864152639	0.986276065463954	0.320654243028927	0.999558767627284
gene_1572	213638941008667	-0.132891308648492	0.186115656928271	0.499672974835704	0.479643849449648	0.999558767627284
gene_1943	172230615988885	0.0426615655406374	0.536160530667224	0.00584868816746109	0.939039837253351	0.999558767627284
gene_1573	144535035245484	-0.823592036662998	0.601209950956011	173120890154101	0.188256583269966	0.999558767627284
gene_1944	241128873257242	-0.0718552884651151	0.181105725065871	0.156054881724884	0.692814974478803	0.999558767627284
gene_1945	220488642270348	-0.0218358553118527	0.232694613988568	0.00846344651387199	0.926700429594575	0.999558767627284
gene_1946	245463070511581	0.0813366167719882	0.150630286837971	0.290305113499969	0.590025072711449	0.999558767627284
gene_1576	186450405365142	-0.0587622032061898	0.103434654571584	0.321889294870289	0.570474454035716	0.999558767627284
gene_1575	27985931071699	-0.0601607688039499	0.169004506532071	0.124785625022753	0.723900960035695	0.999558767627284
gene_1947	107289988027053	-0.432215607791058	0.324932457634993	167417371103964	0.195700431615598	0.999558767627284
gene_1579	651065289559654	0.213618336479068	0.323988864041675	0.418576784621521	0.517648056649387	0.999558767627284
gene_1578	302077582995038	0.160708749054063	0.525105798457315	0.0818760736457307	0.774770930900988	0.999558767627284
gene_1577	461347000626954	-0.0931027782994682	0.444526850198893	0.0363173055241646	0.848861713468744	0.999558767627284
gene_1581	297424513600947	-0.216065436158772	0.505311180941253	0.145310396856587	0.703057810728895	0.999558767627284
gene_1582	214998811308255	0.0676914797297914	0.163676414991559	0.170016773337068	0.680096901116448	0.999558767627284
gene_1948	37086127207155	-0.139926395573967	0.170279216409615	0.667989051515576	0.413753594906173	0.999558767627284
gene_1949	10649326566695	0.0837998602697704	0.113206724725541	0.546372631099871	0.459803634637305	0.999558767627284
gene_1950	231708541883374	-0.150953446250106	0.279986781102827	0.273825081483864	0.6007773404523	0.999558767627284
gene_1584	689466566224825	-0.0203827460898165	0.202052370688791	0.00995478759568869	0.920524002586965	0.999558767627284
gene_1951	317760930783999	-0.120597436792733	0.190988482152792	0.389562762064173	0.53252932210136	0.999558767627284
gene_1952	138459841525853	-0.0985820777716561	0.2725007526154	0.123662282707471	0.725095899292493	0.999558767627284
gene_1585	3848253834646	-0.185320792416342	0.421114325620332	0.181102009832486	0.670427896263256	0.999558767627284
gene_1588	257169003973084	0.218595093997084	0.35105691308792	0.353167880321138	0.55232532468733	0.999558767627284
gene_1589	159089402252491	0.0879694765824331	0.102609610256507	0.733175303490754	0.391855881344942	0.999558767627284
gene_1590	527605336189008	0.290560843092276	0.374061869752036	0.569857809791017	0.450315424511061	0.999558767627284
gene_1958	35371748252389	-0.089210501792074	0.212945541881776	0.171797574802014	0.678519162490888	0.999558767627284
gene_1593	466298771541215	-0.119724711219299	0.462392441886849	0.0606563589237794	0.805461529994824	0.999558767627284
gene_1592	208658491155441	-0.135436617129707	0.260982752878866	0.260255089098933	0.609944959343921	0.999558767627284
gene_1959	45086791552176	-0.205681683211614	0.197008047426324	106258182205033	0.302627069050215	0.999558767627284
gene_1594	307563251026047	-0.105592385621362	0.267133444351089	0.149676585688468	0.698844616336794	0.999558767627284
gene_1960	921347711624281	-0.152919841050641	0.210610031033774	0.513261043625619	0.473730572607396	0.999558767627284
gene_1961	871409331198242	0.113798909386245	0.141377789802425	0.643182157953305	0.422560835323499	0.999558767627284
gene_1595	173777387359043	0.0741435652755514	0.186455060599587	0.156814448972526	0.692106472941586	0.999558767627284
gene_1962	186731667964298	0.26799440010872	0.584481076032721	0.185861493841116	0.666383615526792	0.999558767627284
gene_1963	273761557354476	0.175241327104266	0.228200007063182	0.574886896010639	0.448323502604552	0.999558767627284
gene_1964	163692096126873	0.694232652871484	0.723601212481024	0.757376288624329	0.384150855638408	0.999558767627284
gene_1596	114180240119776	-0.0857713978136866	0.252798078852121	0.110029932383469	0.74011006079111	0.999558767627284
gene_1597	7876890424644	-0.118983922458243	0.110428736334524	115765413847183	0.281952583252832	0.999558767627284
gene_1965	182100692670092	-0.0270697846217526	0.111677324606658	0.0585509333827758	0.808801083461924	0.999558767627284
gene_1598	454460192463156	-0.102896382339549	0.167041498522801	0.375713563641654	0.539906239579249	0.999558767627284
gene_1966	426674142544503	-0.266746648790646	0.539891315528282	0.217650221706265	0.640836193778834	0.999558767627284
gene_1599	88231129200261	-0.0758391733250414	0.216416848615665	0.119427577498215	0.729656158941776	0.999558767627284
gene_1600	643218426204455	-0.499232714056236	0.678593086534076	0.433122155506652	0.510460917390154	0.999558767627284
gene_1967	180222025578406	0.359682176792962	0.242876736528639	213266893786019	0.144189504006894	0.999558767627284
gene_1968	111148221745326	0.385045722928238	0.823505310832489	0.183585805706869	0.668309595054459	0.999558767627284
gene_1971	17043386813729	-0.221751452567769	0.192434285719492	131610956512216	0.251291457430817	0.999558767627284
gene_1603	102368995373327	-0.118745805136237	0.282558606594861	0.166110993469914	0.683591475130252	0.999558767627284
gene_1972	921259108149328	-0.0594828409378472	0.177744117484853	0.1102627682925	0.739845175977892	0.999558767627284
gene_1973	67018216003464	-0.0436563176084362	0.0961538677043547	0.205669001380784	0.650183384614302	0.999558767627284
gene_1974	115656293590552	-0.472526117639321	0.741332394771432	0.335177851169263	0.562625971450067	0.999558767627284
gene_1975	101537020855598	-0.0162650377454829	0.09388089638562	0.0299927219761571	0.862506745023737	0.999558767627284
gene_1976	238754507511493	-0.382497656100968	0.551309065083143	0.381871435012044	0.536603373907172	0.999558767627284
gene_1978	71653131065419	-0.0377784799737989	0.410079669191948	0.00776157027073054	0.929797375589959	0.999558767627284
gene_1980	474901333543792	0.121205879021888	0.0936417447282683	167152333380062	0.196054620651443	0.999558767627284
gene_1604	244611588278096	-0.00813893147862898	0.24107383495022	0.00110242072892675	0.973512927710239	0.999558767627284
gene_1981	805617171979257	0.558810079572596	111775467610091	0.149499901931463	0.69901372867961	0.999558767627284
gene_1605	258450708970263	-0.0903594153227871	0.147074113646619	0.373745550455482	0.540969667578808	0.999558767627284
gene_1606	108525945570846	-0.533428668647149	0.435348696548452	130338389689291	0.253596039849348	0.999558767627284
gene_1607	385008069995664	0.242412797727742	0.547809230701199	0.142599071650608	0.705710733685381	0.999558767627284
gene_1608	131754533118295	-0.993266939697274	0.687107664280254	135737078556559	0.243993667601648	0.999558767627284
gene_1985	218616936995718	-0.262392480417822	0.799815644856462	0.0764991884625346	0.782098886205044	0.999558767627284
gene_1986	213757316094676	0.0968270488691865	0.191501209307279	0.252793150795554	0.615115164925047	0.999558767627284
gene_1610	913380189030199	0.0018892333365981	0.12693571326211	0.000219096152051179	0.988190226234728	0.999558767627284
gene_1987	126140596157438	0.0744546053235493	0.163701612494388	0.204232874065838	0.651325669129583	0.999558767627284
gene_1988	127502685585438	0.0673650690468219	0.126673308839659	0.281373229496268	0.59580256294412	0.999558767627284
gene_1611	921067463726396	-0.0799763580474137	0.122954191305643	0.421387082956784	0.516245727108233	0.999558767627284
gene_1991	387541537804334	-0.270129646813304	0.190807622476445	197083069262305	0.160359716234279	0.999558767627284
gene_1992	38730088603048	0.016122406474026	0.416892143464945	0.00141510976443726	0.969992300235971	0.999558767627284
gene_1612	952801096900027	0.495828322268804	0.299841536427059	263469996613908	0.104551810521805	0.999558767627284
gene_1994	228798098054676	-0.0201101002173291	0.124698286484569	0.0258518171009143	0.872262737639773	0.999558767627284
gene_1613	222602664147934	-0.0740884168088343	0.111242940734873	0.441951962390959	0.506181827824997	0.999558767627284
gene_1995	27235675294314	-0.0735316607274032	0.206060119391734	0.123953026177276	0.724786041888633	0.999558767627284
gene_1614	527443690633302	-0.265046945359529	0.759521377853618	0.092702181705647	0.760769593819764	0.999558767627284
gene_1615	287672686259274	-0.37541066361234	0.497235189538002	0.511689897097739	0.474408226226877	0.999558767627284
gene_1616	187241542662543	-0.231825475654003	0.350219277254108	0.391978733724187	0.531261124962822	0.999558767627284
gene_1996	935200818653886	0.0213809724310993	0.287623208799281	0.00536505994513448	0.94160990877401	0.999558767627284
gene_1617	182112193406666	-0.107768160175822	0.153014045835675	0.490455765775096	0.483724068204525	0.999558767627284
gene_1618	634762250565451	-0.0235434621782244	0.178099257987577	0.0172201186558709	0.895596964065992	0.999558767627284
gene_1619	628744405060649	-0.253200490933139	0.320600410392527	0.603238471119965	0.437345063549988	0.999558767627284
gene_1997	357906411282318	0.878502459886975	0.404042019539514	449932798827369	0.0339081766850921	0.999558767627284
gene_1620	928499634440569	0.0625515161036345	0.192105370388909	0.103555954304539	0.747603373446528	0.999558767627284
gene_1621	396463591189174	0.151585687639898	0.126676772125737	142725687651071	0.232212639861281	0.999558767627284
gene_1998	16498631892106	0.0127505019707631	0.154833147277088	0.00670761516252583	0.934726209377866	0.999558767627284
gene_1622	87238098508055	0.0902477941061148	0.298752705476707	0.0882519334763145	0.766411334708956	0.999558767627284
gene_1999	27905910253866	-0.385854562948481	0.419940613592471	0.731594061548748	0.392366978610229	0.999558767627284
gene_1623	430421049503352	0.157484732149473	0.203332550943225	0.587660442963028	0.443325239565156	0.999558767627284
gene_2000	71093515732566	0.110225100175179	0.189112447952627	0.333463937813519	0.563626479894417	0.999558767627284
gene_2001	845001253877362	0.0939018130887343	0.167743402396072	0.309304042016777	0.57810756724553	0.999558767627284
gene_1625	296647001769348	-0.119960494604844	0.10660373827969	126186864412892	0.261297677934565	0.999558767627284
gene_1624	413712637959371	-0.129352843061243	0.214118408273407	0.356199698349201	0.550624438757742	0.999558767627284
gene_2002	425306760946299	-0.0980709664577381	0.178360256545252	0.298305761599437	0.584946510629908	0.999558767627284
gene_1626	650142683026816	0.112732557977816	0.297007848110456	0.140621094640167	0.70766433929308	0.999558767627284
gene_1627	240819899795506	-0.0723900056987047	0.167151434361025	0.186362229434806	0.665961707355312	0.999558767627284
gene_1628	792643116754663	-0.0504647938621511	0.128901311552308	0.152602510492585	0.696060609684623	0.999558767627284
gene_2003	973128705882887	0.0256047142754193	0.0928753933799574	0.0759372525675417	0.782880545754968	0.999558767627284
gene_1629	183538810073572	-0.0503703510753635	0.0888590715466205	0.320901370872548	0.571066456982177	0.999558767627284
gene_1630	699430596582992	0.0245880210045767	0.121915231021443	0.0405432523146771	0.840422132619396	0.999558767627284
gene_2004	40693040650512	0.0567174029083722	0.129802475848353	0.189595750285321	0.663253284168018	0.999558767627284
gene_1631	267299997297188	0.206595974555463	0.204155277379668	100664098753441	0.31570890143159	0.999558767627284
gene_2005	595353326276274	0.0553376582325153	0.127445167127711	0.187293983746827	0.665178419223043	0.999558767627284
gene_1632	338811309027178	-0.0931590352055372	0.141928085333605	0.426809918584951	0.513558438580833	0.999558767627284
gene_1633	110439815658961	-0.114449788984266	0.129809939565507	0.772678482373749	0.379389715723896	0.999558767627284
gene_2006	490738829428954	0.0435016018437979	0.139864057303997	0.0962422203100743	0.756386588626358	0.999558767627284
gene_1634	466691955312794	0.0614839407573684	0.108369907937298	0.320719934490882	0.571175311612944	0.999558767627284
gene_2007	124326683375833	-0.27462863151789	0.48725306441589	0.262074488946695	0.608698521911832	0.999558767627284
gene_2008	234918772699254	0.834022621552001	0.472046054666204	253505720581876	0.111342851153738	0.999558767627284
gene_2012	102673199355696	-0.390459223534452	0.355337642312542	109193114570064	0.296043725216451	0.999558767627284
gene_1635	251658840404404	0.1024613165262	0.115682029404926	0.781053370155661	0.376819175260775	0.999558767627284
gene_2013	114071862559347	0.00789152630360467	0.180256588508079	0.00188387181566441	0.965379814241897	0.999558767627284
gene_1636	299756112904616	-0.379445685336229	0.29714168273812	152111523013068	0.2174508036696	0.999558767627284
gene_1637	262811930179681	-0.251213465143272	0.246041491117072	0.995805925491453	0.318327483748321	0.999558767627284
gene_1638	1020159544752	0.108609918713898	0.139777416416377	0.599379139824322	0.438815010453455	0.999558767627284
gene_2014	106783336346903	-0.0184228217529414	0.325928730685436	0.00305246554222549	0.955939994535954	0.999558767627284
gene_2015	190954081970503	0.599074338269785	0.460882160906868	163066505111142	0.201611087318386	0.999558767627284
gene_1646	410750808957714	-0.116010541004278	0.465764079584854	0.0559096035253646	0.813081859126864	0.999558767627284
gene_2019	899528965669711	-0.177371044974681	0.253240907202643	0.468529605002033	0.493664397814483	0.999558767627284
gene_2020	978439689150438	0.107202276765808	0.217977197824234	0.234873766310301	0.627933317856915	0.999558767627284
gene_1648	137351679739964	-0.715532713317396	0.783394377638562	0.640007719514131	0.423708001833073	0.999558767627284
gene_2022	837821182121127	20328460036577	0.718801690747642	58446264903871	0.0156246901618419	0.999558767627284
gene_1651	263589206984426	0.607903125290863	0.441516264287085	17887305722534	0.181080906579645	0.999558767627284
gene_2027	179678749685064	0.571468947840564	0.945174502607159	0.241583110145427	0.623065040155098	0.999558767627284
gene_1652	254889410980949	-0.0459791145888097	0.0910968202107289	0.254383663737087	0.614005179726403	0.999558767627284
gene_2028	304239413698572	-0.0111951055711322	0.123857037532423	0.00811837344721766	0.928206146496407	0.999558767627284
gene_1653	724762008407334	0.0720076089218091	0.21075397336108	0.113798050455756	0.735860860906585	0.999558767627284
gene_2029	182790621185428	-0.0206661148143807	0.125296053559312	0.0270681041172338	0.869318756473159	0.999558767627284
gene_2030	997891628709003	0.0426203760252083	0.171503515761759	0.0608931834867121	0.805089756619147	0.999558767627284
gene_1655	32751920770639	-0.0706533126202952	0.129461229704132	0.295794378255721	0.586531060212957	0.999558767627284
gene_2031	67849729855131	-0.373519431296501	0.466076999409971	0.523400428296043	0.469394749572278	0.999558767627284
gene_1657	158535821238677	-0.254454703886066	0.241413853132333	106596143435911	0.301859447171313	0.999558767627284
gene_1658	393941573145703	0.128629282867469	0.0762058414292274	284659872782802	0.0915674712367055	0.999558767627284
gene_2032	209687619201473	0.078547371113136	0.55211471418985	0.0186276746392053	0.891439273577268	0.999558767627284
gene_2033	287982747604021	-0.614386667603133	0.59651954416562	0.878170232459013	0.348703328149161	0.999558767627284
gene_2041	562555605854944	-0.428962358955151	0.394815931296733	109924675526959	0.294431469465516	0.999558767627284
gene_2042	886477770622531	0.00179710456514509	0.151415612532544	0.00013735910278001	0.990648983100219	0.999558767627284
gene_2043	33156492111235	0.443256266911369	0.547982020108836	0.564407418814582	0.452489857311267	0.999558767627284
gene_2044	523019853253942	0.0754682637299111	0.196597187686218	0.144603907889291	0.70374633449511	0.999558767627284
gene_1662	133090049153022	-0.260780259702922	0.196681008727307	171602899240244	0.190205004325279	0.999558767627284
gene_2048	184119867716629	0.0193802256211661	0.106986736870742	0.0327112820947946	0.856475421163372	0.999558767627284
gene_2049	372669942283399	-0.221355583506069	0.132410512358384	278487069278128	0.0951583738896037	0.999558767627284
gene_2050	856408189512643	0.116544378933721	0.38241584343277	0.0864132513187883	0.7687874685613	0.999558767627284
gene_2051	155396873711562	0.179351554118274	0.230545378193661	0.583641922163793	0.444888333928975	0.999558767627284
gene_1663	336127798930754	-0.060421398015652	0.167920358680293	0.12752222963266	0.721015037211875	0.999558767627284
gene_2052	324691006625355	0.719357654820428	0.472848239622962	210634395926745	0.146689411458029	0.999558767627284
gene_2053	111671546564339	-0.254215966347317	0.238693372338398	108803845422688	0.296906232962864	0.999558767627284
gene_2054	666546707980625	-0.0119079578657583	0.129095498271442	0.00847595367500276	0.926646441791856	0.999558767627284
gene_1664	118771786978421	0.131014339253949	0.102433171725974	163240133883545	0.20137123113588	0.999558767627284
gene_1665	851792516833278	0.049955731516967	0.148296971814158	0.112551100270366	0.737258229458768	0.999558767627284
gene_2055	498246867240839	0.133156867742247	0.175090877554985	0.570638957960909	0.450005123187116	0.999558767627284
gene_1666	134082969124623	-0.127109584620078	0.27355178880049	0.204470504951047	0.651136326043718	0.999558767627284
gene_1667	326473612486105	0.0717298645308724	0.214110945210181	0.109822308241519	0.740346526061322	0.999558767627284
gene_2056	757562577358475	0.0456815530757846	0.216304484247765	0.0434009509384907	0.834972129553811	0.999558767627284
gene_2057	116815034603748	0.154348682242947	0.606051772200051	0.0497664954834534	0.823470088131095	0.999558767627284
gene_2060	16570166993883	-0.263735881299693	0.775833003183862	0.0915360164732562	0.762233435877519	0.999558767627284
gene_2064	217346822163335	-0.3027690271946	0.393945641327267	0.525593526516303	0.468465346884979	0.999558767627284
gene_2066	100082376652768	0.174896966744247	0.199115321091457	0.76819622063897	0.380775644955566	0.999558767627284
gene_2067	116144849135702	0.0815574565847944	0.560558007452543	0.0202217205311683	0.886919586336042	0.999558767627284
gene_2069	223747892916337	-0.692200908980478	0.584800938372108	126310867186227	0.261063480666974	0.999558767627284
gene_2070	529002216480663	-0.0696561207303936	0.142247387452879	0.238405756389341	0.625359939955841	0.999558767627284
gene_1668	304370192234542	0.155549407287241	0.264653487943493	0.331854408483593	0.564569180068609	0.999558767627284
gene_2071	111991244057516	0.0400421942739289	0.163164601518767	0.0595042971147848	0.80728114126069	0.999558767627284
gene_1669	44517998959644	0.0434812457171775	0.198017782035517	0.0473219589383973	0.827790569370345	0.999558767627284
gene_2072	639124533651614	0.19688270015319	0.168953981017761	134081927785556	0.246889538593441	0.999558767627284
gene_1670	799103046035719	-0.46661626355687	0.31509583881894	210736381743544	0.146591657322675	0.999558767627284
gene_2073	756513451298734	-0.0259430272558687	0.0853740312421807	0.0922120654943512	0.761383585577367	0.999558767627284
gene_1671	320984318039569	-0.519620948957853	0.750186329979334	0.38449759186328	0.535205975883764	0.999558767627284
gene_1672	944817435148713	-0.278514058771441	0.726435780521537	0.116445386861983	0.73292219670911	0.999558767627284
gene_1673	13099770621221	0.414403751297137	0.279523758122801	211952159792168	0.145431965428343	0.999558767627284
gene_2075	900971079495274	0.0580868371053634	0.227621903784392	0.064509574367861	0.799505330342277	0.999558767627284
gene_1674	799948389232993	0.294556392927402	0.285936245559277	10315424370857	0.309796668713963	0.999558767627284
gene_2076	322268153395383	-0.968863448282836	0.576054028827151	233705135911404	0.126328476189785	0.999558767627284
gene_2084	105789870733253	-0.316660366949035	0.75242236667008	0.147150339546826	0.701273607062266	0.999558767627284
gene_1689	82831281559815	-0.188504609795938	0.352535827834566	0.270797924216893	0.602797019629438	0.999558767627284
gene_1691	139001120113691	-156458543368467	0.793429025217201	300684822139087	0.0829133650315062	0.999558767627284
gene_1693	119336265217437	0.0258878084684132	0.130027525075721	0.0394290532290995	0.84260107625006	0.999558767627284
gene_1695	282335768126885	0.0137055489865556	0.175156322996756	0.00606280704499795	0.937936213038242	0.999558767627284
gene_2091	274240191669288	0.140170004588761	0.126025659911608	122945503107175	0.267513047728521	0.999558767627284
gene_1696	134860500746998	-0.0767937424926253	0.092043985207537	0.695250468494748	0.404384222617361	0.999558767627284
gene_2092	392883576089759	-0.0272987765941104	0.0923437056161982	0.0872443021245601	0.76771012929636	0.999558767627284
gene_1697	253197073336537	0.0549394035790387	0.120872958438666	0.20554670509037	0.65028047055162	0.999558767627284
gene_1698	3077823501088	-0.113492619172548	0.116530480528101	0.943942805476496	0.33126591153391	0.999558767627284
gene_1699	137368080574105	0.101461492112871	0.15859518277043	0.404420520946246	0.524815100801006	0.999558767627284
gene_2093	877821116066288	0.03605053033363	0.109137342636348	0.108868106194365	0.741436478724157	0.999558767627284
gene_2094	301897996764075	-0.0618380600916982	0.137773778425896	0.199749791734718	0.654922882750406	0.999558767627284
gene_1700	624589025610374	0.0148973315210789	0.115481400507306	0.016596591444511	0.897493940184295	0.999558767627284
gene_2095	35586175279429	0.00913636085511598	0.103231658077956	0.00780993629183513	0.92957954945791	0.999558767627284
gene_1701	132886184841135	-0.118009590299544	0.232322789207746	0.248664952135726	0.618016698331057	0.999558767627284
gene_2097	507824896809184	-0.38988334140946	0.443079890080872	0.664199976521473	0.415081097724035	0.999558767627284
gene_2098	552546335142572	0.0984831026067557	0.281792626125527	0.114439378298158	0.735145489422572	0.999558767627284
gene_2099	799366450258971	0.133054812303826	0.303489949891689	0.185732870420452	0.666492099409734	0.999558767627284
gene_1702	711461618206472	-0.150113063859584	0.210037356992277	0.495969100453806	0.481276639291628	0.999558767627284
gene_2100	863345330903567	-0.00788647483702508	0.14942265908623	0.00277048558666593	0.958022409013063	0.999558767627284
gene_2101	323922112598974	-0.192747856285646	0.180075290420541	112370844666847	0.289121328516637	0.999558767627284
gene_1703	196591738391981	0.0474658225695279	0.0956455049396394	0.245806916936147	0.6200431553218	0.999558767627284
gene_2102	20273055702821	-0.105432724951152	0.374043481417683	0.0725123662419378	0.787713296021793	0.999558767627284
gene_1704	969519500069248	0.17624558384165	0.0985672617558759	319157954254774	0.074018459809552	0.999558767627284
gene_2103	122070941089924	0.0202873687449284	0.260030959163417	0.00578815854640879	0.939355492768531	0.999558767627284
gene_2104	909739274094863	-0.176593139832773	0.167638527744224	109139475714352	0.296162382306489	0.999558767627284
gene_2105	124385653268246	0.077394320987688	0.198212218755402	0.148985540182821	0.699506703439231	0.999558767627284
gene_1705	270101230002929	0.249161306770845	0.136473448702565	330384873960151	0.0691177614301934	0.999558767627284
gene_1706	736101930620433	0.257934931401351	0.343033517203049	0.537496847699572	0.463471969256	0.999558767627284
gene_2106	116634803674155	-0.332098338654397	0.272936923476508	143569783081801	0.230836795649696	0.999558767627284
gene_2107	118171467058426	-0.104860976479279	0.257912826365928	0.157424377142974	0.691538985814093	0.999558767627284
gene_1708	121367684492454	-0.162262535924675	0.140315039138782	132670445036391	0.249392346720679	0.999558767627284
gene_2108	119716002517648	0.0702181411439815	0.121756672646261	0.331137067268656	0.564990307537818	0.999558767627284
gene_1709	56287283300212	0.0878320180907233	0.163605061298677	0.285213227297561	0.593304464015842	0.999558767627284
gene_2109	102694160110121	0.0616018631085472	0.115356895732131	0.284274159931897	0.593913367738377	0.999558767627284
gene_1710	192568395916791	-0.219116424957532	0.100466060182591	474152132046623	0.0294430238981432	0.999558767627284
gene_1711	421968054948503	-0.0383279392955978	0.210211016837651	0.0325261876177194	0.856877663101161	0.999558767627284
gene_1712	122569044223872	-0.104199952456261	0.221801329735549	0.213810468942114	0.643797050852258	0.999558767627284
gene_1713	51683820265276	0.306915954260872	0.426944124575033	0.474466869401581	0.490939345367336	0.999558767627284
gene_2110	412082723994945	-0.296250030595884	0.330683157692191	0.742925957989684	0.388725198579847	0.999558767627284
gene_1715	200388350604343	-0.0729858119954154	0.496662862469738	0.0178155004148266	0.893817957258061	0.999558767627284
gene_2111	144039266820508	-0.12025218056081	0.36237676088025	0.101364588442749	0.750198179458351	0.999558767627284
gene_2112	251601895437467	-0.0289262300342185	0.188903720291678	0.0231849148873948	0.878977191716742	0.999558767627284
gene_1716	129818268653786	-0.053806055010268	0.147679244493667	0.131579458049316	0.716799991105611	0.999558767627284
gene_2113	543904567419539	-0.0157562581573297	0.155338697047079	0.0102170182388193	0.919487536193542	0.999558767627284
gene_1717	701956883811534	-0.0906299771519155	0.102509516601174	0.780818490945279	0.376890933018747	0.999558767627284
gene_1718	15575838883128	0.132858151826301	0.119330235881989	123405143575641	0.266620574715683	0.999558767627284
gene_2114	175459188477704	-0.131722161510965	0.138024135270279	0.903507829096128	0.341842871366413	0.999558767627284
gene_1719	160723472375241	-0.0652402857942747	0.13947667493813	0.216905749582025	0.641407763893847	0.999558767627284
gene_2115	141725290726946	-0.0271909702786288	0.158921411387213	0.02888648172177	0.865041408907394	0.999558767627284
gene_1721	305514213192636	0.0224461575496054	0.140047467568204	0.0255973574881523	0.872887579400632	0.999558767627284
gene_1720	856975153232539	-0.125156573640314	0.151874128336366	0.672892418299739	0.412044992344145	0.999558767627284
gene_2116	172192917244203	0.0875973678692517	0.196247961128308	0.194691965565596	0.659039891277901	0.999558767627284
gene_1722	831146995417012	-0.347428735645884	0.228601343960598	222951376116043	0.135396451204325	0.999558767627284
gene_2117	934076767836027	-0.0547911161497858	0.184691633838699	0.0864926040466685	0.76868435659431	0.999558767627284
gene_2118	25086560834979	0.0833198092435591	0.13051647384419	0.404772687112029	0.524634678774907	0.999558767627284
gene_2120	498292567025963	-0.671563646311707	0.622242273678747	0.987230273548377	0.32042026332373	0.999558767627284
gene_2119	331438082099169	-0.121858419715543	0.152050782958808	0.6350071256729	0.425524593634462	0.999558767627284
gene_2121	942724285769709	-0.0510726163949597	0.157192989772624	0.104513079605454	0.746479543606907	0.999558767627284
gene_2122	121854850741373	0.0563064701439086	0.152362830869145	0.135265828380085	0.713033532115855	0.999558767627284
gene_1724	116907818500872	-0.0775915032173208	0.0983699790047487	0.62102889537104	0.430665198849866	0.999558767627284
gene_1725	165463193788612	-0.315051597609292	0.268993052115289	129345631564036	0.255411971434075	0.999558767627284
gene_2123	672272967550081	-0.41988188992637	0.601765233675934	0.41577979924125	0.519050389511586	0.999558767627284
gene_1726	33786261508963	0.0717831418606787	0.154843175801912	0.213638772466027	0.643930198797429	0.999558767627284
gene_2125	142157614341188	-0.00809571605007379	0.133793915229207	0.00364294682120203	0.951871441310085	0.999558767627284
gene_1727	183795147255493	-0.556268235456033	0.402651265470821	164884859314944	0.199115716184635	0.999558767627284
gene_2126	6512427967576	-0.149546888487969	0.20617200607904	0.513710502959356	0.473537004297692	0.999558767627284
gene_1728	98718015399628	-0.0180815926115923	0.113820771691129	0.0251755824378961	0.873930331330926	0.999558767627284
gene_1729	516841557913317	-0.143890440365204	0.113638701247359	159561009287984	0.206526435701026	0.999558767627284
gene_1730	614632365272873	-0.326393344275118	0.287599940107983	121729716504939	0.269891737370453	0.999558767627284
gene_1732	137531591100057	-0.0241723933345394	0.084961377131603	0.0808782963405292	0.776110680637734	0.999558767627284
gene_1731	638081167626756	0.138238638303267	0.203969029727867	0.44926723752917	0.502683137106363	0.999558767627284
gene_2127	14691703050445	-0.31179933077933	0.534080011449219	0.3224587468099	0.570133761407182	0.999558767627284
gene_1734	104133930013944	-0.0993581840631121	0.123463622229743	0.644515864818317	0.42208025222768	0.999558767627284
gene_2128	523394853498498	0.0658002499050751	0.139938518539963	0.219935016057519	0.639089437331831	0.999558767627284
gene_1733	456876066407006	0.0459489826542042	0.165094376443012	0.0766749121912369	0.781855087040685	0.999558767627284
gene_2129	311785353767531	0.317445957651648	0.187389840453332	282830911070684	0.0926158256434524	0.999558767627284
gene_1735	157154940392515	-0.0349661547960288	0.200862270452593	0.0294987812366116	0.863632430466139	0.999558767627284
gene_2130	283460741656681	0.253199640593	0.445973269171121	0.301899167723079	0.582694255630146	0.999558767627284
gene_2131	936128376421801	0.16896348401993	0.203312738212155	0.674213128061155	0.411586563857834	0.999558767627284
gene_2132	499099653441496	-0.0473046804238988	0.244856094716914	0.0372227080793976	0.847012321975698	0.999558767627284
gene_1736	120457617805191	0.104755894344073	0.129188656813421	0.653823253950407	0.418749073960414	0.999558767627284
gene_2133	726519435650541	0.148806623773481	0.137638854317858	116190800866576	0.281070187445441	0.999558767627284
gene_1737	80771943429207	0.196615025524551	0.186196121131638	109466722120064	0.295439412252781	0.999558767627284
gene_1738	995903071753074	0.0550603056077818	0.101898375309915	0.291545109080516	0.5892320852605	0.999558767627284
gene_1739	18471736430064	-0.0398699514830668	0.0953065246388639	0.174693320815322	0.675973949603249	0.999558767627284
gene_1740	121536271021249	-0.208347004480542	0.176714009537016	136713411381632	0.242304893506675	0.999558767627284
gene_2134	579496006563244	0.174403293106981	0.264116871173399	0.412608875672703	0.520648304476778	0.999558767627284
gene_1741	414603252984117	-0.263618829691475	0.134154860395837	384425674070837	0.0499166410373853	0.999558767627284
gene_2135	186726055355019	-0.616949133480544	0.524562322409761	115452635682769	0.282603625297083	0.999558767627284
gene_2138	103664207949902	-0.782978006492281	0.508296731112964	189721746770383	0.168390103875512	0.999558767627284
gene_2139	125566823173293	-0.239358820609782	0.199563838399646	140302571867161	0.236217622990418	0.999558767627284
gene_1742	433717320890347	-0.0503933933422205	0.155596483432891	0.104005039623445	0.747075359158606	0.999558767627284
gene_2140	176144784264086	0.0520103815773936	0.18709427541536	0.0765612000753748	0.782012816884664	0.999558767627284
gene_2141	658904553007023	0.0557258313295208	0.128129068555428	0.188333751568734	0.664307054807311	0.999558767627284
gene_1743	682683584483282	0.0786465726387822	0.17689323862511	0.194712017277226	0.659023443875452	0.999558767627284
gene_2142	403518444234209	0.0337558873308336	0.185191190955668	0.0327630960745466	0.8563630311901	0.999558767627284
gene_1744	195062498110843	0.0426028098867633	0.158484519254617	0.0713401561835099	0.789395415970237	0.999558767627284
gene_2143	465043743614725	0.213948410325247	0.165545936900534	165275254893805	0.198584708152494	0.999558767627284
gene_1745	388324698340118	0.00798440373616305	0.182267852551756	0.0018875380730492	0.965346164113751	0.999558767627284
gene_2144	877526019010526	-0.019253366188739	0.116851918750326	0.027057574489163	0.869343948307914	0.999558767627284
gene_1746	535288631170558	0.219950557373363	0.128453365378199	291977817259371	0.0874998920200644	0.999558767627284
gene_1747	390411013503586	-0.246897698010418	0.116500859937559	448163271245798	0.0342609760881114	0.999558767627284
gene_1748	112081828877892	-0.184257966612454	0.125106034855929	215710286304315	0.141912036794171	0.999558767627284
gene_2145	27060998929598	-0.0304155842017648	0.224888281589604	0.017656095399019	0.894291257266917	0.999558767627284
gene_2146	579767806305828	0.0531695912430545	0.186992922837122	0.0795326331875117	0.777931773466407	0.999558767627284
gene_2147	786124263996063	-0.0964892349037451	0.114127880839274	0.71297521678855	0.398457877925279	0.999558767627284
gene_2148	961917528509353	-0.251819487231947	0.235576050127799	109586683813512	0.295174953182062	0.999558767627284
gene_1750	308589928090887	0.135957193193914	0.157653118003205	0.738941623597526	0.390000124864752	0.999558767627284
gene_2149	143046479908647	0.211881062921342	0.134872413292138	244972880497329	0.117545174802035	0.999558767627284
gene_2150	609301891999138	-0.255113742240469	0.237724863442712	110470261300765	0.293236388734498	0.999558767627284
gene_1751	886266963563556	0.035955337326345	0.145008506236315	0.0610100310636028	0.804906608790571	0.999558767627284
gene_2151	457029936442244	0.685951766117434	0.263702215498289	642519613380529	0.0112512486346245	0.999558767627284
gene_1752	631216077748527	0.328366243704118	0.124208247662512	69549672974006	0.00835868269543407	0.999558767627284
gene_2152	430468501438225	0.318734412307406	0.134482737583573	559047132363403	0.0180584364625841	0.999558767627284
gene_1753	850234749109191	0.126006618490759	0.20118354165567	0.383506443290088	0.535732595718212	0.999558767627284
gene_1754	343119704989415	0.0043524056427597	0.132454552670425	0.00106672301347999	0.973945143395928	0.999558767627284
gene_2153	496391606206116	-0.0353554575679641	0.179885402079108	0.0378990890145587	0.845645909857447	0.999558767627284
gene_2154	193680652657165	-0.219674586806408	0.234802007567612	0.841842152265741	0.35887044533816	0.999558767627284
gene_1755	817683062988544	-0.312471459058494	0.265516001138429	131550057648761	0.251401155767326	0.999558767627284
gene_2155	272212945684861	-0.202170221482405	0.254227725878196	0.602151791148714	0.437758196057739	0.999558767627284
gene_2156	489992552433672	-0.0221737326583463	0.16176010321138	0.0186125537796897	0.891483071355145	0.999558767627284
gene_2157	507108526883452	0.0178864751477584	0.102216609235202	0.0305337155625125	0.861284727383638	0.999558767627284
gene_1756	282408292495667	-0.328463077596359	0.340166370029247	0.864532691448858	0.352473351017278	0.999558767627284
gene_2158	733719155859969	-0.106011373067231	0.194522766966333	0.289935498119576	0.590261867554607	0.999558767627284
gene_2159	390691467601767	0.0632835023990679	0.136967060095963	0.212667697303232	0.644684477138505	0.999558767627284
gene_2160	422678958465335	0.0542578435423561	0.157515822708466	0.117745062314725	0.731493137261419	0.999558767627284
gene_1757	923338627964626	0.0227086647932567	0.121527400951664	0.0347943151240315	0.852027317576013	0.999558767627284
gene_2161	38991473035918	0.0453521542038323	0.151651309736381	0.088844084159831	0.765651838536635	0.999558767627284
gene_1758	197314153459294	-0.208167017099033	0.219237366528542	0.872775278073078	0.350188138477182	0.999558767627284
gene_1759	460759508987742	-0.429058630498823	0.362316432809394	125461663277403	0.262672553810399	0.999558767627284
gene_2162	637857801453827	-0.134307986616772	0.568548973433489	0.0443116133153723	0.833274924522773	0.999558767627284
gene_1760	313274146054662	0.0652215622477691	0.388330928791919	0.0249838997520726	0.874407186217067	0.999558767627284
gene_1761	136790382062372	-0.0282125623386949	0.245412818484594	0.0126189062688979	0.910558659425941	0.999558767627284
gene_1762	96265464056214	0.0270994931404035	0.160866888955721	0.0280578210367821	0.866972957897078	0.999558767627284
gene_1763	132998831819321	0.22288683913844	0.232448276314036	0.904293333048685	0.341633113329602	0.999558767627284
gene_1764	107807344318665	0.110450064676742	0.174394082688644	0.395066398790988	0.529648237048743	0.999558767627284
gene_2163	460195312752712	-0.0615641677532989	0.142623458089575	0.185371751171573	0.666796913758207	0.999558767627284
gene_1765	806725030192376	0.049478577656046	0.248449489635933	0.037838653624874	0.845767482855435	0.999558767627284
gene_1766	749596587063956	-0.139459278536145	0.105847535498091	173292110383781	0.188038275118046	0.999558767627284
gene_2164	906776402032104	0.0388160591113907	0.120591515922942	0.103224996182803	0.747993308282506	0.999558767627284
gene_1767	301636718092762	0.0968493070778625	0.113893159238988	0.720057930857848	0.396124907439762	0.999558767627284
gene_2165	791154742037202	-0.134429991149516	0.146702910919962	0.830465349456233	0.362138002877642	0.999558767627284
gene_2166	375439683875499	-0.0502229306776278	0.137556645251834	0.132168202352631	0.7161944805323	0.999558767627284
gene_1768	126131261401373	0.120361300195685	0.123556362929948	0.944350073468314	0.331161619322668	0.999558767627284
gene_1769	143894600350458	0.0616073789412933	0.119078610399803	0.266556169026217	0.605651335114432	0.999558767627284
gene_2167	166220057502294	-0.0825055471545149	0.10489931388808	0.616871391334001	0.432212278019833	0.999558767627284
gene_2168	270693010376749	-0.0746689113696317	0.101598562526667	0.53873990364076	0.462955420865174	0.999558767627284
gene_1770	478182955841285	-0.0301061650052279	0.176772285417405	0.0286396744610897	0.865613684881253	0.999558767627284
gene_2169	617907097440342	-0.164856747580812	0.142554009368978	132915265868002	0.248956016622183	0.999558767627284
gene_2172	1679033521591	0.133600608926119	0.195276083610067	0.462938310346772	0.496253942169635	0.999558767627284
gene_1774	56082931963484	0.131078093656219	0.151756140832105	0.737139497823421	0.390578742562196	0.999558767627284
gene_1775	29449284397941	0.204159506296914	0.157767725132142	165282090877375	0.198575424805379	0.999558767627284
gene_1776	490942949615865	0.015072620699301	0.201739381931526	0.00548531928453144	0.940960302744815	0.999558767627284
gene_1777	221495186047044	0.195258481218407	0.199194487458782	0.948012061061661	0.330225826755063	0.999558767627284
gene_1778	966594905704207	0.014208493791813	0.161285008266436	0.00765493569340947	0.930280055166113	0.999558767627284
gene_1779	109282504490386	0.042653733506752	0.109131594233454	0.15239645532435	0.696255659066205	0.999558767627284
gene_2173	139651208848287	-0.010606566034627	0.147891711899369	0.00508887274648373	0.943130077422257	0.999558767627284
gene_1780	451232480925381	0.0646681161964455	0.121838257650331	0.28013879589821	0.59661025942611	0.999558767627284
gene_2174	116343660986577	-0.0557050319437883	0.196721003395837	0.0796970848093537	0.777708332358696	0.999558767627284
gene_1781	211999783658754	0.0505255853679924	0.246013082658622	0.0410399891296436	0.839460752329117	0.999558767627284
gene_2175	229289908719479	-0.0340364862711844	0.125571309058219	0.073032649052692	0.786971363765764	0.999558767627284
gene_2176	6518949016007	-0.827484214192555	0.475187727480204	269537314845222	0.100639925284724	0.999558767627284
gene_2182	149180681998413	-0.0837117876673666	0.147076568614609	0.320839926077042	0.571103316869019	0.999558767627284
gene_2184	248811345782044	-0.0398835155554214	0.100582472055405	0.156875296969616	0.692049801695687	0.999558767627284
gene_2183	211747398076419	0.0329656353284681	0.114887455815462	0.0820042766386848	0.774599429868835	0.999558767627284
gene_1782	7332344765958	-0.158157791030132	0.216710625980035	0.517317486476173	0.471988214412488	0.999558767627284
gene_1783	184388677066654	0.0989012915540267	0.170846920542707	0.330069965707111	0.565617892636475	0.999558767627284
gene_2185	20157765158184	-0.0896030810822496	0.100806227134976	0.788096849948545	0.374676217329122	0.999558767627284
gene_1784	322734637821161	0.0676158136921832	0.125609938866986	0.288004964136775	0.591501841657352	0.999558767627284
gene_2186	156037400723268	-0.02156868804673	0.0965394317555138	0.0498376566492027	0.823346004343558	0.999558767627284
gene_1785	765598120427869	0.055585661748192	0.158782119367806	0.121302457759981	0.727626139942608	0.999558767627284
gene_1786	963844945011517	-0.106485327618573	0.160747499799906	0.432700295304102	0.510666920481836	0.999558767627284
gene_1787	365911085724832	0.0154534634605381	0.136852289173797	0.0127117881574179	0.910231482216638	0.999558767627284
gene_2187	196360405265138	-0.0745066096144818	0.0881049589118038	0.714331371561997	0.398009640698834	0.999558767627284
gene_2188	969368056768067	-0.198870128835772	0.163690098359334	145742628368106	0.22734007026183	0.999558767627284
gene_1788	633991607959176	-0.265334293523444	0.370561165991274	0.486974762251208	0.485279906200736	0.999558767627284
gene_2189	497197468223766	-0.0193793780975105	0.139981436724371	0.0190549196505003	0.89020915380687	0.999558767627284
gene_1789	409202876133108	0.0463517325209158	0.168816072637903	0.074657516203871	0.784672364751355	0.999558767627284
gene_2190	358068974145293	-0.15879777104407	0.195686544975823	0.642835289080352	0.422685958971706	0.999558767627284
gene_1790	186621830661919	0.261905523856494	0.568208294894119	0.189683910917907	0.663179825978292	0.999558767627284
gene_2191	194678350958485	0.445389409619216	0.213044499879191	428956750942237	0.038346918907086	0.999558767627284
gene_1791	630760555693446	0.0314383947921773	0.0868548696241697	0.130822106038835	0.717581169535891	0.999558767627284
gene_2192	110918791842653	-0.215981633405178	0.279061687301459	0.580442231620665	0.446139032452574	0.999558767627284
gene_2193	140089826463683	0.130141747477914	0.186502223118778	0.483941162915372	0.486642534354783	0.999558767627284
gene_1792	22949204632942	-0.0563051195093691	0.166845008950172	0.112233360075777	0.737615673887943	0.999558767627284
gene_2194	379385552871485	-0.103271982171113	0.133621119343844	0.592671147516171	0.441388057466579	0.999558767627284
gene_1793	492984029768405	0.0239897810125368	0.244039910529497	0.00924829093457902	0.923387117581	0.999558767627284
gene_2195	131603993860322	0.065376435774998	0.195159082804938	0.109767292426824	0.740409225707988	0.999558767627284
gene_1794	977177929365002	-0.243372585941383	0.222529477660351	115930511084719	0.281609700942907	0.999558767627284
gene_2197	284179485667136	-0.413709053003705	0.998494351506189	0.0957403153178689	0.757002576090996	0.999558767627284
gene_1797	326925326686907	0.182994294241593	0.876088465429536	0.0267006903312819	0.870200779797718	0.999558767627284
gene_1798	237552794738268	-0.121323503268514	0.162655412605515	0.552740712068555	0.457199998092199	0.999558767627284
gene_2202	221184124583449	0.222562348986635	0.197625369542083	125161963691076	0.263243360743321	0.999558767627284
gene_1799	175435834753142	0.62066729395572	0.505942836861907	142094878723326	0.233247300482551	0.999558767627284
gene_1800	402328016462236	-0.344117932692549	0.403343314782614	0.688120276141731	0.406804481279984	0.999558767627284
gene_2204	59987582362988	0.171111761364815	0.204306022615942	0.685762278637242	0.407609537955478	0.999558767627284
gene_1802	169976760639451	-0.0569810844542867	0.0844594952215927	0.454834928649973	0.500047821604673	0.999558767627284
gene_2205	27506539890189	0.0241413533493638	0.194067166452197	0.0152565576092911	0.90169736611595	0.999558767627284
gene_1803	133164320732519	0.00185115230123269	0.0959442670397967	0.000371315703034725	0.984626071978217	0.999558767627284
gene_2206	32036305533097	0.0172734351841553	0.108407627586837	0.0253003639943188	0.87362090789255	0.999558767627284
gene_1804	175787281883437	-0.0216488649792622	0.126390670169117	0.0291858177912161	0.864350698572027	0.999558767627284
gene_1805	13873555029548	0.0559363896157225	0.165970099272741	0.111998954986035	0.737879730684624	0.999558767627284
gene_1806	772217843546105	-0.323995881605655	0.400948486468947	0.565733817318034	0.451959181477009	0.999558767627284
gene_2207	1361376506795	-0.127338200775691	0.120761562640609	110639100610234	0.292867811341625	0.999558767627284
gene_1807	53364704382279	-0.2664689765323	0.302968837030895	0.724425015512139	0.394696248566079	0.999558767627284
gene_2643	176522928794346	0.00822204859654246	0.135210489686707	0.00366933635362443	0.951697646402881	0.999558767627284
gene_2272	319603668675612	-0.0606496132152253	0.141313349049682	0.182490147783483	0.669241923222776	0.999558767627284
gene_2644	151096767999554	0.0711537576667083	0.106464988601308	0.445462780612587	0.504497520207168	0.999558767627284
gene_2645	273389920314313	0.223897899432424	0.147777807482466	228606456877353	0.130540544934851	0.999558767627284
gene_2273	517332934016338	0.157252744635392	0.165670969504126	0.891405599336423	0.34509668790188	0.999558767627284
gene_2646	227467200418167	0.0821421813579042	0.0959439648741327	0.731563351613403	0.39237691430273	0.999558767627284
gene_2647	347960401863637	-0.0372580681877242	0.0992414054455509	0.140580069245061	0.707705024661391	0.999558767627284
gene_2648	346196921494186	-0.260188089035143	0.342007108884192	0.535953933539759	0.464114401729613	0.999558767627284
gene_2275	156555798334465	0.0236786747537152	0.588596265815778	0.00149790030025088	0.969127407211465	0.999558767627284
gene_2276	325986640601187	0.159464165083789	0.162199827630571	0.959306615848021	0.327361637268934	0.999558767627284
gene_2650	695089703195534	0.0483808328003688	0.453895810383057	0.0100325221609268	0.920215333741084	0.999558767627284
gene_2277	196117268915662	-0.109302899301614	0.133882737837377	0.661603237687359	0.415994510072388	0.999558767627284
gene_2652	162417399768602	-0.128709836398039	0.139452972812772	0.844821235468288	0.358021525579985	0.999558767627284
gene_2653	955472193956684	0.0639882009821762	0.141544596663044	0.202933929053529	0.652363012917199	0.999558767627284
gene_2654	164785387044735	-0.00710011573534887	0.238881982026267	0.000863702445798253	0.976554493307754	0.999558767627284
gene_2278	278390290347124	-0.12923079122933	0.0991481245772865	169439582750985	0.193022514536688	0.999558767627284
gene_2655	130615624853813	-0.121136709517515	0.109606540983464	121791279550658	0.269770655979465	0.999558767627284
gene_2279	121078431064133	0.202840396371952	0.149120456685404	183205003702267	0.1758855971384	0.999558767627284
gene_2656	179107415509523	0.00498232589601668	0.0981332376738732	0.00257166206193915	0.959555366963852	0.999558767627284
gene_2280	741353157505644	0.0728924874772248	0.130505038616941	0.31045167965965	0.577403148857757	0.999558767627284
gene_2657	752215191597144	0.0940505563247856	0.177691619665273	0.275962240424775	0.599360003479046	0.999558767627284
gene_2658	512504577642559	-0.322984888789802	0.373030949601709	0.710398910669085	0.399311415029195	0.999558767627284
gene_2281	198231593277003	-0.155717491039165	0.188861845890695	0.665405458225791	0.414658074421539	0.999558767627284
gene_2659	284289780836548	-0.0443599131100608	0.094181113845799	0.221422584252963	0.63795811185287	0.999558767627284
gene_2661	863145300421963	-0.210134831197671	0.283583877238738	0.516008477166707	0.472549336432337	0.999558767627284
gene_2282	894848864944065	0.0333898399387971	0.202609926319088	0.0265334503764052	0.870604323620065	0.999558767627284
gene_2662	138724298404827	-0.957219874875069	0.672941963108531	171647457211128	0.190147478132261	0.999558767627284
gene_2663	924915913230194	0.0886360089173303	0.158834246946789	0.307967088546661	0.578930348383952	0.999558767627284
gene_2664	207065211011354	-0.00389407163804292	0.125724398929795	0.00095160893252455	0.975390633105237	0.999558767627284
gene_2284	745484242906594	0.018071565814899	0.276537169651612	0.0041841302369221	0.948424922938118	0.999558767627284
gene_2283	24853492300377	0.787829284090075	0.646026027811555	118829427747811	0.275673890911489	0.999558767627284
gene_2285	495136654087311	-0.363486636411998	0.627844523169576	0.28318811712785	0.594619185065579	0.999558767627284
gene_2665	102073362758176	-0.0137887677021136	0.140677345022675	0.00953878377220008	0.922196960752597	0.999558767627284
gene_2286	362347336943426	-0.510238273480085	0.391371319373346	162176812016907	0.202845424616535	0.999558767627284
gene_2667	714728740003761	0.0425363715208017	0.137748950663525	0.0948105844710767	0.758148324807285	0.999558767627284
gene_2287	514541977953964	0.0753313100103011	0.198541112785646	0.141041672251646	0.70724763739359	0.999558767627284
gene_2288	498826970843675	-0.229398518080892	0.392294058650929	0.305556206406493	0.580419963619003	0.999558767627284
gene_2290	788814974973768	0.202279598263517	0.276102160549597	0.524609490292747	0.468882000585604	0.999558767627284
gene_2291	284366914276904	-0.216160045253439	0.291524480261156	0.513773661462892	0.473509814144717	0.999558767627284
gene_2292	201038829685555	0.0589262382769674	0.134460430821588	0.190675618105047	0.662354900375131	0.999558767627284
gene_2668	48576857773997	-0.0740850603489668	0.169170172995951	0.188654662911688	0.664038696417462	0.999558767627284
gene_2669	115317011248539	-0.0732774762752704	0.117549239378417	0.387060087754435	0.533848806624576	0.999558767627284
gene_2670	386268387041914	-0.487140729256088	0.315449680604187	22222016930375	0.136038936711255	0.999558767627284
gene_2671	563397141458194	0.0692650394370486	0.188032244015603	0.133389670488356	0.714943080123925	0.999558767627284
gene_2673	116608574742399	-0.0967982990048125	0.128651546890322	0.562985595011696	0.453059796029382	0.999558767627284
gene_2672	227868831246433	0.0421810283838174	0.123473637160742	0.116074624991825	0.733331499371287	0.999558767627284
gene_2674	38837579946859	-0.142700775514201	0.14693613746177	0.932840270285226	0.334125968579314	0.999558767627284
gene_2293	203995991060765	-0.23677750711502	0.264050027204293	0.758892335523115	0.383675385831414	0.999558767627284
gene_2294	923031711510139	0.152544738332695	0.0992702622575347	23571350977187	0.12471103309404	0.999558767627284
gene_2675	296015722924224	-0.00747909778962517	0.445005982816283	0.000237883092523816	0.987694347946779	0.999558767627284
gene_2295	184771081106504	0.294121060755766	0.227350910707756	163644048413627	0.200814548285053	0.999558767627284
gene_2676	110992786342934	-0.213479136633283	0.231918776173727	0.817316816693989	0.365965835322874	0.999558767627284
gene_2677	346361981930811	0.0642996926728597	0.171334068138008	0.139313038032441	0.708964902657546	0.999558767627284
gene_2296	200899394162572	0.0366307993097914	0.122728850090339	0.0886220220304494	0.765936332991567	0.999558767627284
gene_2297	500099629326188	0.112765994875852	0.179640134801401	0.386328141515691	0.534235828908582	0.999558767627284
gene_2678	356606890225415	-0.0467293881427672	0.662717627589709	0.00405453616880891	0.949228820472053	0.999558767627284
gene_2300	234580868502871	0.15038427606004	0.193341286728704	0.591495756323695	0.441841301221866	0.999558767627284
gene_2679	76961453726348	0.0581888647326577	0.115507924516349	0.253140477638055	0.614872400176941	0.999558767627284
gene_2301	360547646540385	-0.0404709551780222	0.156445742396854	0.0661024910116055	0.797098453444929	0.999558767627284
gene_2302	579047092477547	-0.0396184794174411	0.300314277076364	0.0163001201454165	0.898408609730043	0.999558767627284
gene_2680	44169715247998	0.0381305207270715	0.106406287084315	0.128326247040917	0.720173794553188	0.999558767627284
gene_2303	338577442610903	-0.00184751541120363	0.239361332280863	5.7457e+09	0.993952060538259	0.999558767627284
gene_2681	136314469338759	0.147255798745434	0.126993378492536	133691971490873	0.247577914001531	0.999558767627284
gene_2304	112399170144846	0.0542479185198258	0.11182047611912	0.234690612892678	0.628067412127889	0.999558767627284
gene_2682	506754393710287	-0.0246617395894769	0.189620216250725	0.0166338945711573	0.897379443195063	0.999558767627284
gene_2305	485197243658079	0.102245707249436	0.199848749672434	0.256549276673354	0.61250082147457	0.999558767627284
gene_2306	412783754347686	0.0831993340411757	0.15192641211397	0.296389968544958	0.586154487645863	0.999558767627284
gene_2683	248626400606276	-0.182072202952751	0.0987364835873261	339114178991198	0.0655475438304731	0.999558767627284
gene_2307	544402232224507	-0.273468081473638	0.216079102091965	154829868735746	0.213386776522664	0.999558767627284
gene_2308	131863125944407	-0.122226882383177	0.143210523484565	0.722011923964914	0.395484753590073	0.999558767627284
gene_2684	663750115578611	0.00322642572332821	0.0953969689461988	0.00114141868792217	0.973048686332933	0.999558767627284
gene_2685	233832868407346	-0.0615576184860884	0.177932593543584	0.117651903778722	0.731595275742797	0.999558767627284
gene_2686	192391002788728	0.0631215611461134	0.152002811514731	0.170610079460062	0.679570179008341	0.999558767627284
gene_2309	857684510335655	0.198287005470298	0.177222993582424	123237060157427	0.266946507410625	0.999558767627284
gene_2687	530168108555577	-0.0696666574017172	0.12004672723228	0.335782574588535	0.562273775099269	0.999558767627284
gene_2688	926071183698696	-0.0897741487754246	0.20264642421363	0.191570882161045	0.661612389351118	0.999558767627284
gene_2311	854977134870551	123030940649261	0.514548073444102	431903506108412	0.0376882881172445	0.999558767627284
gene_2310	147418896980687	-0.260943177508495	0.350026362615422	0.517467809878013	0.471923845503217	0.999558767627284
gene_2689	35297277357608	0.2771855847783	0.190379716260483	208670789156704	0.148585961238668	0.999558767627284
gene_2312	358921893148024	-0.0836283609026155	0.147040720909841	0.320107369790094	0.57154312679213	0.999558767627284
gene_2690	395077767871482	0.0799220252237085	0.18458877310894	0.184793237256997	0.667285961435682	0.999558767627284
gene_2313	140566864441885	-0.111990749246609	0.117663997029849	0.901815159246809	0.342295466106398	0.999558767627284
gene_2314	421808177937844	0.121720980772732	0.452792400930425	0.0667680099442407	0.796102024384305	0.999558767627284
gene_2315	141108720027741	-0.0183359563623509	0.48666970538151	0.00116897847121322	0.972725379842136	0.999558767627284
gene_2316	888159352978971	0.31912664920223	0.41462196119966	0.536850894731742	0.463740755926901	0.999558767627284
gene_2317	455002401815424	0.811052414539391	0.514600868479671	213966439389796	0.143533288623619	0.999558767627284
gene_2693	64170374586818	-0.19393850106686	0.227507405582771	0.703487278040456	0.401614393436739	0.999558767627284
gene_2319	101479288166631	-0.295768703961327	0.906531178108204	0.0791342859924811	0.778474045180747	0.999558767627284
gene_2320	14850521210054	0.221349053615255	0.196782106839406	12349742701586	0.266441837498591	0.999558767627284
gene_2694	100733102763516	0.0593017445961615	0.107898041828315	0.301347166183518	0.583039098637971	0.999558767627284
gene_2321	5181682153645	-0.125964542765256	0.197050632188065	0.400816952801534	0.526667649800799	0.999558767627284
gene_2322	306559752464674	-0.848670522053248	0.643149412850418	143337400322926	0.231214587716269	0.999558767627284
gene_2323	129392347409277	-0.180040717892318	0.798935287019843	0.040578386785981	0.840353932918776	0.999558767627284
gene_2700	525724727336958	0.175368768603865	0.352815323694397	0.236999610778966	0.62638160232209	0.999558767627284
gene_2324	311442675733659	-0.224132256800834	0.163962914609755	185341001408301	0.173387309848419	0.999558767627284
gene_2702	45725631583561	-0.0737803666759126	0.358093633529648	0.0408612287502024	0.839806022536514	0.999558767627284
gene_2325	936219519518815	0.189481703040093	0.108754957881802	302645278714937	0.0819169255551439	0.999558767627284
gene_2703	655673516977723	-0.0214617995245631	0.152644127380382	0.0195919256979096	0.888682776831856	0.999558767627284
gene_2704	24572167967075	0.103845563932039	0.164113302293335	0.397829586578197	0.52821228269337	0.999558767627284
gene_2326	153737187298426	0.00356358206383156	0.11483703637018	0.00096007150793298	0.975281485685494	0.999558767627284
gene_2705	982802061137636	0.0826522555475898	0.160305783165021	0.262777212758124	0.608218560308356	0.999558767627284
gene_2706	407130587708445	0.0208119026094583	0.262794165892621	0.0059294595018855	0.938621171351749	0.999558767627284
gene_2709	14616784303017	-0.0098363469090404	0.135889637986547	0.00519074625492522	0.942564636713363	0.999558767627284
gene_2708	291423424914998	-0.104863771180303	0.211729787097047	0.238042739266803	0.625623339180733	0.999558767627284
gene_2710	511832988116155	-0.0782496957123117	0.210535771490973	0.134129543954884	0.71418823135455	0.999558767627284
gene_2328	112777853727996	0.207094982207222	0.633300353421003	0.0967550006683098	0.75575906956935	0.999558767627284
gene_2327	854806711620036	0.0967092848914999	0.139505185841892	0.477343361529847	0.489628135294174	0.999558767627284
gene_2329	151142648424753	0.184095095428167	0.157971228524032	134175546520848	0.24672462552124	0.999558767627284
gene_2711	259734635877979	-0.12622242515994	0.197630242450054	0.398117148339963	0.528063245251632	0.999558767627284
gene_2330	347635399383305	0.124358736228209	0.179504872778977	0.474444635505989	0.490949503199012	0.999558767627284
gene_2712	430487324436228	0.0326023166617713	0.532989887390467	0.00321663425349072	0.954771922795063	0.999558767627284
gene_2331	355915627455201	-0.191986925573857	0.684167319869137	0.0630739744548094	0.801701754013299	0.999558767627284
gene_2332	184571709763147	-0.27995207948159	0.251435695146307	118209290632834	0.276930332964062	0.999558767627284
gene_2333	726428745855938	-0.257622289734222	0.341471600586114	0.544507187067168	0.460570781113926	0.999558767627284
gene_2334	257197746338484	-0.0850764690298772	0.213469920672526	0.154150779093328	0.694599869504126	0.999558767627284
gene_2714	244968791659984	0.0281847912157418	0.193358326849219	0.0207696090552645	0.885408356494815	0.999558767627284
gene_2715	977368162649067	-0.118847425448792	0.122142121660272	0.942626223561206	0.331603358105252	0.999558767627284
gene_2716	118857366239874	-0.395120397093728	0.200785746473494	383755729160519	0.0501164846398463	0.999558767627284
gene_2717	152436313983658	0.0727362675445055	0.213406626199442	0.112889231394348	0.736878462074532	0.999558767627284
gene_2335	970208611061271	-0.0770887882225604	0.200645726748651	0.144240797640776	0.704100960470957	0.999558767627284
gene_2718	457759952483099	0.0455610035421001	0.147979699574475	0.0941476934304717	0.758968995793255	0.999558767627284
gene_2338	118753023442818	-0.236812379148303	0.200349661955689	136406231915797	0.242834685102998	0.999558767627284
gene_2337	401092197730256	0.0423169805087675	0.117712133369534	0.129078784913304	0.719389104732675	0.999558767627284
gene_2336	93251129481722	0.0976109499375037	0.156980272888467	0.382688827109007	0.536167722980422	0.999558767627284
gene_2719	409297258525787	-0.0936948854991727	0.107235701318176	0.760633970087156	0.383130196139369	0.999558767627284
gene_2339	105172627208266	-0.046443606350353	0.145040690653052	0.10168256784533	0.749819754148948	0.999558767627284
gene_2720	113904678464073	0.0852403081787639	0.117264583396343	0.526481555381622	0.468089854413244	0.999558767627284
gene_2721	100991335402699	0.0109778066613253	0.149210626049958	0.00535645882010272	0.941656648711851	0.999558767627284
gene_2340	320866401360579	-0.106759495005208	0.163712491229113	0.422021132527249	0.515930257504388	0.999558767627284
gene_2723	371267406728864	-0.073259559692493	0.116962539466451	0.391827618064482	0.531340289277249	0.999558767627284
gene_2341	619898720252291	0.143708350237712	0.114963380650144	155910510867037	0.211796297674993	0.999558767627284
gene_2722	810833671736443	-0.0872337400860715	0.114524735737923	0.578489567487338	0.446904971980444	0.999558767627284
gene_2724	184673446186417	-0.00883298028924552	0.179017491967832	0.00238390346794404	0.961058572387802	0.999558767627284
gene_2342	346124270343828	0.0852786061819036	0.675883475408202	0.0120306875512171	0.912659600638766	0.999558767627284
gene_2725	1557380470527	-0.00121834470745773	0.173929108944695	4.88205e+09	0.994425093511448	0.999558767627284
gene_2344	697348878340439	0.0244621054180729	0.227415384277345	0.0111794130706073	0.915794400316116	0.999558767627284
gene_2345	163108987650885	0.0110058292175661	0.187555256877758	0.00339440378229483	0.953540324376145	0.999558767627284
gene_2343	806548053727101	0.48857170799104	0.701364223513133	0.338667185287505	0.560599559927775	0.999558767627284
gene_2346	12600126665399	-145520633219749	0.783865490325726	283286848163958	0.0923532694613013	0.999558767627284
gene_2726	462991658968132	-0.413741974078656	0.249018011873976	264834909038788	0.103657497387221	0.999558767627284
gene_2727	306014392443714	0.221028961532213	0.194953144805029	126617791552221	0.260484926802928	0.999558767627284
gene_2728	111049955597331	0.056178967159874	0.147246907916265	0.144273731057439	0.704068775513283	0.999558767627284
gene_2347	892782760186669	0.248018638690321	0.153864283098882	25716463645966	0.108794451978541	0.999558767627284
gene_2348	138032393720923	0.055169547430374	0.400317930304517	0.0172913805110113	0.895382401738907	0.999558767627284
gene_2349	11197260568518	0.0593016415235689	0.204733563155487	0.0832388272452533	0.772955306316255	0.999558767627284
gene_2350	105241029977407	0.072731241982864	0.148330882259956	0.238255035634637	0.625469270277811	0.999558767627284
gene_2730	223970633192724	0.0547836657589731	0.145047699723596	0.141336275858293	0.706956170654051	0.999558767627284
gene_2351	200178143709462	-0.344931593317998	0.286015077440071	13622504433846	0.243147840612495	0.999558767627284
gene_2352	441195076081431	-0.0322581223917868	0.12755177563375	0.0637968893585139	0.800592430281341	0.999558767627284
gene_2732	102251354525276	-0.00366849795649507	0.246086116718179	0.000211606877144277	0.988393811118468	0.999558767627284
gene_2353	393259488931674	0.14040697990727	0.233893384586767	0.349041221677595	0.554656373609326	0.999558767627284
gene_2733	50298588199555	-0.117343526986936	0.111829577052658	109943885507835	0.294389285133841	0.999558767627284
gene_2354	192465484113498	-0.0825139236000654	0.700729384203421	0.0114214541733446	0.914891158469296	0.999558767627284
gene_2357	587677746405622	104782076055349	0.530774047453423	331302740425078	0.0687327615622697	0.999558767627284
gene_2356	569864870819047	0.00391783296621571	0.113308310901756	0.00119261579851582	0.972451115198108	0.999558767627284
gene_2736	758930382729121	0.102878476095321	0.124519441089886	0.680023345926855	0.409578685151912	0.999558767627284
gene_2358	466207662769275	-0.0822024396470007	0.177109734659346	0.211388663720612	0.645681154185562	0.999558767627284
gene_2737	832488718168775	0.0768702564320253	0.162083378672186	0.222372105045423	0.637238407075258	0.999558767627284
gene_2738	162966550216787	-0.111211584029237	0.306317314660598	0.121349485989356	0.727575447151211	0.999558767627284
gene_2359	189366921582717	0.0420989447414099	0.129684324323671	0.104746447737625	0.74620639184774	0.999558767627284
gene_2739	105167419941186	0.025355302365607	0.17278610772152	0.0212224288305549	0.884174643476936	0.999558767627284
gene_2740	524118979830744	-0.0913602533512454	0.135426463405313	0.452730068256017	0.501041331676095	0.999558767627284
gene_2360	300347099659139	0.020779786400733	0.152446531114848	0.0183750936727449	0.892173269441034	0.999558767627284
gene_2741	7912997499395	0.433767896382668	0.303645612169244	196831021703839	0.160627337173346	0.999558767627284
gene_2742	813996900580296	-0.872390413953941	0.647265043409057	148937046781478	0.222314161003262	0.999558767627284
gene_2743	216759012158082	-0.110231718584628	0.163149583098362	0.450326541469821	0.502179925813079	0.999558767627284
gene_2744	121910895590173	-0.0892078687479554	0.0926585617559216	0.924856189544442	0.33620311776076	0.999558767627284
gene_2361	973613661510732	0.157126521703122	0.109430898904078	205620911683104	0.151586878718474	0.999558767627284
gene_2745	545178666352098	0.0627543747007588	0.196165350479832	0.100433373515187	0.751310187447216	0.999558767627284
gene_2362	32072285339136	0.068778366837257	0.0961964942059478	0.510126945283645	0.475083907607441	0.999558767627284
gene_2363	142221982191064	-0.451031106039406	0.3008397586673	207419907100774	0.149808561739117	0.999558767627284
gene_2364	690195383235024	0.0915646385757016	0.20284666215059	0.199064122747131	0.655477321956345	0.999558767627284
gene_2746	236175176746294	0.144454715000129	0.265503190120573	0.280314532525125	0.596495135078243	0.999558767627284
gene_2365	564239022961018	-0.121885668415883	0.299670604208144	0.155018963384236	0.693784468405548	0.999558767627284
gene_2366	653144456894495	0.0332191976245901	0.116380219556917	0.081289739987966	0.77555714448069	0.999558767627284
gene_2367	175645866233943	-0.0369633934579942	0.154249860118397	0.0567932881834565	0.81163801019915	0.999558767627284
gene_2368	505812493703133	0.369807113060719	0.144629041738341	648592652003504	0.0108731850676875	0.999558767627284
gene_2369	781667630856605	0.0407852530369456	0.168970461153907	0.0574894955167622	0.810508819609939	0.999558767627284
gene_2370	291184989634959	-0.136399087114166	0.452676884757621	0.0850619657291105	0.770551301365845	0.999558767627284
gene_2747	449425838110309	0.0799634473146581	0.142944698893449	0.311132514697022	0.57698605920676	0.999558767627284
gene_2371	119175950938532	0.662935790058928	0.731046267464972	0.666350210911958	0.414326991002945	0.999558767627284
gene_2748	446352726532318	-0.240500398693134	0.160889442896933	221218884056898	0.136924274937735	0.999558767627284
gene_2372	153145089483131	-0.109358129652086	0.0970821626449389	126636907049289	0.260448946558532	0.999558767627284
gene_2373	429344016723768	0.0131561756654116	0.125159794208625	0.011020697912528	0.916392066034625	0.999558767627284
gene_2374	130011689052194	0.212193952002813	0.157833503696859	178615887256873	0.181394867366711	0.999558767627284
gene_2749	13130991319783	0.00696979616518484	0.0925302253630223	0.00566732299978412	0.93999064144908	0.999558767627284
gene_2375	579100330415321	0.110559815040236	0.304151635789341	0.121941839843231	0.726937876527102	0.999558767627284
gene_2750	109953515670575	0.204792023890503	0.117897042350487	300393881992215	0.0830623526616611	0.999558767627284
gene_2376	69032331317846	0.0219144333877928	0.107818557484238	0.0412387788471449	0.839077714107652	0.999558767627284
gene_2751	16252097675915	0.371412957877946	0.156019462801736	558895861127422	0.0180740384679155	0.999558767627284
gene_2381	132066342344219	-0.506582725825192	0.226441431217119	481468261780009	0.0282182677474409	0.999558767627284
gene_2752	278395948072635	-0.430606894803623	0.239973629293649	312355790043259	0.0771681216209032	0.999558767627284
gene_2753	257244175240724	-0.137621445370948	0.0813952339198062	285542191783193	0.0910663440015737	0.999558767627284
gene_2754	226667736135361	-0.174164509340931	0.178256461794465	0.945866651927318	0.330773641822948	0.999558767627284
gene_2382	111683748484169	0.153892195691602	0.175000673713991	0.76100787302218	0.383013295319145	0.999558767627284
gene_2755	222093946553007	-0.0456925806081089	0.111412228475291	0.167609674141289	0.682244962027985	0.999558767627284
gene_2383	535406704818971	0.098932259228465	0.132589713090503	0.55426593710024	0.456579854436656	0.999558767627284
gene_2384	718980152579807	-0.069731472427191	0.133139429583731	0.272919113535067	0.601380294187746	0.999558767627284
gene_2386	561972584945016	0.134994974222677	0.11407469058643	139766162721688	0.237115483091795	0.999558767627284
gene_2387	725594456726452	0.113240842253374	0.134170078434163	0.708693103078019	0.399878011675244	0.999558767627284
gene_2757	255642157395293	0.0106908205935005	0.1062099674836	0.0101001944291568	0.919947602320371	0.999558767627284
gene_2758	243047501633702	-0.00144812686168419	0.152520332731977	8.98448e+09	0.992437244342513	0.999558767627284
gene_2759	320255529804848	0.0338461278126449	0.154359695212854	0.0477673818180619	0.826994760633881	0.999558767627284
gene_2760	791282365781524	0.0872285568569316	0.177553898658585	0.237785688511309	0.625810001371821	0.999558767627284
gene_2761	113207850155742	-0.0631055302280312	0.225022433744611	0.0777288439487336	0.780399134851076	0.999558767627284
gene_2388	400679227883031	-0.0489481183944359	0.157567958702713	0.0957982322561293	0.756931404522739	0.999558767627284
gene_2389	778775097927349	0.0932307586521843	0.135989452418177	0.466092421397434	0.494790351480861	0.999558767627284
gene_2762	213828625879061	-0.0345772926282969	0.0811884676664755	0.18126383749356	0.670289360841364	0.999558767627284
gene_2763	131862803162629	-0.230620065534526	0.184007236631277	154041408657193	0.214556179731568	0.999558767627284
gene_2390	148964232690067	0.0358353170785793	0.149212182500284	0.0569958865798412	0.81130866125963	0.999558767627284
gene_2391	13579720143107	-0.0395433843189182	0.261724645758003	0.0221993255755848	0.881558066772146	0.999558767627284
gene_2392	18425854725025	0.474214803143246	0.273383683609012	288758719735137	0.089264517410324	0.999558767627284
gene_2393	374070806354002	0.574436335850197	0.566869532097461	0.841575640338732	0.358946525424099	0.999558767627284
gene_2764	128055418931288	-0.412021952272672	0.742797146290645	0.252158470062327	0.615559316462246	0.999558767627284
gene_2765	216470201456298	-0.083560128582619	0.787879566148904	0.00761205844383994	0.930475092634387	0.999558767627284
gene_2395	245696685718995	0.786398782947066	0.48357405713959	241978527271053	0.11981135243356	0.999558767627284
gene_2396	117212927646884	0.0515684448267182	0.161985648998348	0.100101746416925	0.751707568529589	0.999558767627284
gene_2766	368971111809095	0.038439778497419	0.0951664062038997	0.162820897825583	0.686572553170847	0.999558767627284
gene_2397	175344887793011	-0.0804637300562242	0.904636571584617	0.00487285686192251	0.944348189956253	0.999558767627284
gene_2767	717135154826311	-0.0443124035360432	0.145414502275364	0.0921858287753992	0.761416503760903	0.999558767627284
gene_2399	216683001511149	0.321418963719809	0.188807973403296	286150679772005	0.0907224786778628	0.999558767627284
gene_2768	701159393675469	0.17045063336575	0.196578116059998	0.736443885916543	0.39080241498923	0.999558767627284
gene_2400	169178963866963	0.118657654050056	0.301519796370294	0.147462543679893	0.700972132464343	0.999558767627284
gene_2769	356145239369961	-0.152395059510423	0.141622998639651	115348243913584	0.282821337987771	0.999558767627284
gene_2402	840867881360025	-0.00958752923785651	0.161374085556796	0.00348211229075446	0.952944600780355	0.999558767627284
gene_2770	823655875619093	-0.0831943389967407	0.22009158385814	0.138785942097229	0.709490945400785	0.999558767627284
gene_2404	623923174560302	-0.523648886159281	0.405389775050523	153547522262465	0.21529256777835	0.999558767627284
gene_2771	272499844484023	-0.112924334353073	0.226247292619145	0.243013298603159	0.622038172655434	0.999558767627284
gene_2772	122357563509917	-0.223662913713592	0.291519652235849	0.565461087083634	0.452068217928126	0.999558767627284
gene_2405	877643482404939	0.283378326498505	0.233969737810487	141476230843341	0.234267428926078	0.999558767627284
gene_2773	651720719170274	0.190664109622734	0.159474685408619	141472059692271	0.234274325291136	0.999558767627284
gene_2406	322477925435956	0.0708041427189774	0.201896195382388	0.120902495270087	0.728057714574719	0.999558767627284
gene_2774	973013244122926	-0.0616253539834845	0.0980521931492261	0.39452909687526	0.529928271789669	0.999558767627284
gene_2407	334281733721236	-0.0838789880152548	0.0990800105212894	0.714868096977199	0.397832443254787	0.999558767627284
gene_2410	140366991712172	-0.164536348678424	0.240748012050608	0.457123878656986	0.498971208751713	0.999558767627284
gene_2409	511470841282212	0.0358380832391634	0.199196612785523	0.0317372147767969	0.858605633547751	0.999558767627284
gene_2778	685406031061292	-0.091204741152854	0.380440470020274	0.0508272094513416	0.821630068863974	0.999558767627284
gene_2779	829482745964949	-0.424648962989816	0.237807183732896	306826097098852	0.0798348320847536	0.999558767627284
gene_2413	105510566574285	0.0633987039882138	0.271321412253118	0.0516669170324349	0.820187690292544	0.999558767627284
gene_2412	215212699939866	0.0321396528858974	0.147212857385105	0.0471987545193144	0.828011382804757	0.999558767627284
gene_2780	3694930050505	-0.0264284350126029	0.244820522807817	0.0111264030429936	0.915993537573257	0.999558767627284
gene_2781	84244734087681	-0.100411347409056	0.232909646813159	0.184283735997724	0.667717420844769	0.999558767627284
gene_2414	270629620737085	0.0946231004930302	0.132489807273819	0.506427571127432	0.476689436054972	0.999558767627284
gene_2783	551844807363304	0.0553830457535869	0.147434797312973	0.140160963548965	0.708121045172451	0.999558767627284
gene_2782	241593115160648	0.11909235556533	0.139879785093993	0.718667116807609	0.396581467300671	0.999558767627284
gene_2415	336873031942439	0.059196132171411	0.0983872322802773	0.36116796344416	0.547858293000628	0.999558767627284
gene_2416	752771756082315	-0.0161336437807563	0.311535822879065	0.00249102878237295	0.960193943276151	0.999558767627284
gene_2784	503270761306023	0.00363131194145189	0.119734414613577	0.000917275237668491	0.975838521529329	0.999558767627284
gene_2785	338293355640555	-101331889741682	0.593917227355971	250598076434208	0.113414858332981	0.999558767627284
gene_2787	115864151566446	-0.793269256865706	0.912499440191658	0.515545501205565	0.472748054791254	0.999558767627284
gene_2419	222523810012144	-0.377659774236633	0.571013285891398	0.397198020951052	0.528539874826289	0.999558767627284
gene_2788	173755663726025	0.0600107457904477	0.168163409731195	0.125542354353485	0.723099406638161	0.999558767627284
gene_2426	431221238577815	-0.302899789848639	0.387551392309709	0.541930618299347	0.461633715182362	0.999558767627284
gene_2789	222221577683204	-0.0537072454006312	0.141364620680236	0.143025653632378	0.705291439833644	0.999558767627284
gene_2427	401339327065449	0.0986400762658015	0.167137395188651	0.343037754654574	0.558080998707055	0.999558767627284
gene_2790	113089188149109	-0.143367942598268	0.191970821955824	0.546043038984806	0.459939028942929	0.999558767627284
gene_2428	12155979426748	0.291739936243409	0.26591186232496	114023703788931	0.285602245796453	0.999558767627284
gene_2793	130935540791115	0.116455482991543	0.18829192216114	0.37481966183617	0.540388789120397	0.999558767627284
gene_2792	276036137496338	-0.153995597248884	0.334519734444033	0.190701796124756	0.662333159508958	0.999558767627284
gene_2791	111541034947602	-0.235492389817608	0.269743101145183	0.720803210706492	0.395880567821495	0.999558767627284
gene_2794	130980115183557	-0.032141775421096	0.19396073757728	0.0268691352348469	0.869795637954438	0.999558767627284
gene_2795	192923405861678	0.0372439616612314	0.129088724584611	0.082737024736133	0.773621983150588	0.999558767627284
gene_2796	146191496611579	-0.0825933860144672	0.105471955586943	0.611485845611611	0.434228910910541	0.999558767627284
gene_2797	436661714376102	0.109605744270271	0.16759464684096	0.423522153851934	0.515184769711034	0.999558767627284
gene_2430	738930488284806	-0.00161938792789654	0.14233017307551	0.000129977985977803	0.990903683664372	0.999558767627284
gene_2429	520047797095334	0.00810803810544167	0.215820726718146	0.00137619496373986	0.97040758284897	0.999558767627284
gene_2798	136038044521693	-0.308482654447117	0.389777555959335	0.569007603569816	0.450653537958651	0.999558767627284
gene_2431	208477443304399	0.0604168019783991	0.175727280384246	0.116212258629389	0.733179473640157	0.999558767627284
gene_2799	178658142973481	-0.0530287712203769	0.11195685248754	0.223554068753373	0.636345137898132	0.999558767627284
gene_2432	189413494080808	-0.140765909714557	0.163840129328586	0.727888628678727	0.393568423353812	0.999558767627284
gene_2801	11680165055643	-0.0104727395110423	0.154552549513887	0.00453213875582037	0.946326030839061	0.999558767627284
gene_2800	665594548091968	0.131190693763762	0.289131660490759	0.19178250640897	0.661437175356227	0.999558767627284
gene_2802	872680998019012	-0.209569500257279	0.188188484051949	121202403811668	0.27093163648709	0.999558767627284
gene_2433	776269794312223	0.120300335007047	0.170489255671259	0.491258459484442	0.483366470959357	0.999558767627284
gene_2803	134799980599955	0.112811865351221	0.155180817419443	0.522696366316751	0.469693749813868	0.999558767627284
gene_2434	127308895109615	-0.117089085669357	0.169783713149129	0.468655234447397	0.493606474910251	0.999558767627284
gene_2804	115058993445587	-0.0766059954869799	0.133084616406186	0.329150221836045	0.566159897180023	0.999558767627284
gene_2435	620789079239911	0.147663817810632	0.25379637739075	0.324329543033741	0.569017291824121	0.999558767627284
gene_2436	483656092295434	-0.0243839576013834	0.139429535370767	0.0302966264470399	0.86181888917801	0.999558767627284
gene_2437	991526842054138	-0.0465191894843714	0.137203999505426	0.114165185102394	0.73545106521632	0.999558767627284
gene_2805	105040423539045	-0.0306997955453351	0.141204719074867	0.0469327860674866	0.828489096674785	0.999558767627284
gene_2806	402495813395793	0.50420678534235	0.493519488024576	0.820009099099167	0.365177505483071	0.999558767627284
gene_2439	569999878705209	0.0624934929383057	0.16903408661228	0.135090963755459	0.71321087133439	0.999558767627284
gene_2807	116522359812079	0.216369637015405	0.320976245488188	0.431109339720095	0.511445113636285	0.999558767627284
gene_2440	628291154751391	-0.311310961645032	0.202861236771981	230084521355218	0.129303619966206	0.999558767627284
gene_2808	146143271859457	-0.0665041418395447	0.103507885485612	0.411724252974977	0.521095637557716	0.999558767627284
gene_2441	178989921420958	0.117134505418845	0.146612528306398	0.632076008914822	0.42659484126662	0.999558767627284
gene_2809	123987023641838	0.143703247618894	0.205632902628435	0.476157772812428	0.490167861569286	0.999558767627284
gene_2810	103333752667552	0.0947118632324688	0.148838851862732	0.401257961684649	0.526440307223789	0.999558767627284
gene_2811	202916178634376	0.0875004743458151	0.173990578789318	0.248732808720206	0.617968762432556	0.999558767627284
gene_2442	803100984645872	0.0212835518475434	0.14868242670268	0.0203172639144213	0.886654560576129	0.999558767627284
gene_2812	505379268421239	0.104338902912906	0.171707861310781	0.36499091187352	0.545747391760146	0.999558767627284
gene_2443	143013020160128	0.0861686611940029	0.0978229080832287	0.774495806795727	0.378829821843079	0.999558767627284
gene_2813	46295659127584	-0.077551592854037	0.355429163590457	0.0431491898469289	0.835444609301774	0.999558767627284
gene_2816	131449471638667	-0.65989815168285	0.594994668303691	111881115559949	0.290174586950376	0.999558767627284
gene_2444	159298008355556	0.054199123637226	0.146470830264012	0.135699370718271	0.712594415065506	0.999558767627284
gene_2817	464206769435124	-0.0443780016375546	0.15963659598406	0.0762612580337532	0.782429471837848	0.999558767627284
gene_2818	773770044433846	0.122296141345524	0.161071224457933	0.570306991196048	0.450136952050838	0.999558767627284
gene_2445	134476614305448	-0.0435485706376414	0.127478866540707	0.116029871351856	0.733380954487558	0.999558767627284
gene_2819	229505766369037	0.0469138023354709	0.100681090014286	0.216574917010405	0.641662144459955	0.999558767627284
gene_2446	528012272745905	-0.117214335032436	0.26139006142837	0.19218522650047	0.661104061807629	0.999558767627284
gene_2820	572805090502053	0.236620226590005	0.182028607504982	165543003744349	0.198221482351892	0.999558767627284
gene_2447	264918668573646	-0.120407415115655	0.148449864498443	0.650828776903296	0.419816525975354	0.999558767627284
gene_2821	16639854729765	-0.102365913331936	0.174955665988691	0.336740578160288	0.561716691417409	0.999558767627284
gene_2822	32079894928005	0.120912590828486	0.176982741441065	0.461950358695816	0.496713878376944	0.999558767627284
gene_2448	186615818946969	0.166605529150099	0.210577055577929	0.608511222539903	0.435348912418969	0.999558767627284
gene_2823	16669784888911	0.0462553360714252	0.109416047989785	0.178116563263785	0.672996857510191	0.999558767627284
gene_2449	75046410407095	0.034234075353584	0.294229486220998	0.0125451800637961	0.910819229582839	0.999558767627284
gene_2450	210610161954365	-0.0382219278563623	0.11681616235992	0.106605921636174	0.74404183591957	0.999558767627284
gene_2824	147684953260881	0.0858028952023752	0.138643384543849	0.380075784189216	0.537562680728885	0.999558767627284
gene_2825	673612316422882	0.0258681486430345	0.139905122363247	0.0339897007528407	0.853728725915824	0.999558767627284
gene_2451	463753206425923	-0.0558648081600498	0.256664515341568	0.0450157945873286	0.831974988302739	0.999558767627284
gene_2452	286131411661329	0.112094771125286	0.172466711151035	0.418675136104042	0.517598866920735	0.999558767627284
gene_2827	18569937865813	-0.0535798998066231	0.182831870016341	0.0852146751980314	0.770351211087569	0.999558767627284
gene_2828	269525737088181	-0.00671070966696063	0.258868308591115	0.000654180358992562	0.979594771482119	0.999558767627284
gene_2826	107793069663224	-0.184376710331239	0.258173748750145	0.482758711100246	0.487175384015305	0.999558767627284
gene_2453	153849814975496	-0.0712159658985723	0.221097727258038	0.100245552314334	0.751535160450549	0.999558767627284
gene_2454	954590641351216	0.0134950262741764	0.202319751971518	0.00434704518977469	0.947431863667732	0.999558767627284
gene_2829	226406687209674	0.0608630663100332	0.147192189959588	0.169250902734944	0.680778413908271	0.999558767627284
gene_2830	152272387515696	-0.0746225067566061	0.100448989921477	0.550738215162397	0.458016216633181	0.999558767627284
gene_2831	197094805900481	-0.0263443131331902	0.152505766157956	0.0294945132926046	0.863642199178821	0.999558767627284
gene_2832	145985078314879	0.0718359422508128	0.108243954637304	0.439224300781035	0.507497090117904	0.999558767627284
gene_2833	839636811274396	-0.183071268879882	0.183123173027447	0.981699697013056	0.321779538319316	0.999558767627284
gene_2455	642629984452461	-0.0892568542614777	0.281030390656984	0.0989908406232018	0.753044042040612	0.999558767627284
gene_2834	988483912384739	0.083835954813424	0.114621011173655	0.533241814870905	0.46524711292749	0.999558767627284
gene_2835	131147163649941	-0.306622005370899	0.291538275851759	10383538245658	0.308204638034913	0.999558767627284
gene_2836	508243390445246	-0.103722468845963	0.138094005816889	0.559251694150731	0.45456190355586	0.999558767627284
gene_2837	562493306043526	-0.0160598778237919	0.164319052460526	0.00946354182781306	0.922503452934746	0.999558767627284
gene_2456	288668422418439	-0.627778018306316	0.293488855929065	430274968161498	0.0380508047388458	0.999558767627284
gene_2457	123303342172678	0.139962648477513	0.148526958239843	0.879583998260728	0.34831564423302	0.999558767627284
gene_2838	101049707379941	-0.0111773784017295	0.166650144815445	0.0044411393818109	0.946866809121877	0.999558767627284
gene_2839	148910078064594	-136349138074223	0.86741554645131	168963652341924	0.193648890309888	0.999558767627284
gene_2459	105203702534652	-0.024784262512048	0.118336348911011	0.0437070282593197	0.834399636387533	0.999558767627284
gene_2840	381153588090695	0.107657112150902	0.176581746210219	0.367325954103251	0.544465472411676	0.999558767627284
gene_2460	112162257403048	-0.0984792463130705	0.083127952215319	140292464369372	0.236234503149575	0.999558767627284
gene_2841	370618318511907	0.123352858392474	0.170414773899809	0.518762845067641	0.471369894666057	0.999558767627284
gene_2461	707189664085992	0.0671165534946992	0.141916926813294	0.222208508565217	0.637362273624954	0.999558767627284
gene_2462	169174506331253	-0.110600057156844	0.115228089406414	0.917569314846389	0.338114001216271	0.999558767627284
gene_2842	163047015408372	-0.0391656934482223	0.10576964857384	0.136724884861707	0.711558875760276	0.999558767627284
gene_2463	457975884195509	0.302900447641318	0.152978408994227	388814124740856	0.0486282143605636	0.999558767627284
gene_2843	315155851029243	0.00410021372823812	0.0872100267519348	0.00220806197370393	0.96252118167979	0.999558767627284
gene_2464	518663013289779	0.0595666540741265	0.147654263777206	0.161756092949133	0.687544844435364	0.999558767627284
gene_2465	168750579480447	0.117186028181549	0.217993825044403	0.280144220260723	0.596606705257023	0.999558767627284
gene_2844	177548192198162	-0.0789121967472712	0.116702944877206	0.455225915807432	0.499863641059271	0.999558767627284
gene_2845	486796426506961	0.0209224138404617	0.158643470517877	0.0172494359964617	0.895508637904879	0.999558767627284
gene_2846	25692032838575	-0.0340240423315815	0.456752265071511	0.00522274059177619	0.942388207712587	0.999558767627284
gene_2847	718440613174701	-0.0251942234324023	0.184326603008805	0.0183045193406883	0.892379274190272	0.999558767627284
gene_2466	129306543166207	0.187091526142159	0.24960405430325	0.549172853288496	0.458655862891536	0.999558767627284
gene_2467	139921132510302	-0.151367732626892	0.162848861211635	0.852651098815983	0.35580343507509	0.999558767627284
gene_2848	152770911539259	-0.110498099731359	0.259102447733208	0.173122386144911	0.67735162286489	0.999558767627284
gene_2849	135883644489631	0.0319359114021039	0.137815449036802	0.0533109376166863	0.817399005452614	0.999558767627284
gene_2468	110292330943544	0.026513463182508	0.150126885207502	0.0308955206146493	0.860473683299691	0.999558767627284
gene_2850	777826262737273	-0.0197111536851618	0.11312648199496	0.0302767367689398	0.861863798377198	0.999558767627284
gene_2469	504674820588323	0.0917556930308148	0.196553630195597	0.21261641694133	0.644724366945011	0.999558767627284
gene_2851	162095691440886	-0.111526865169038	0.12619713229619	0.776439224638636	0.37823236854689	0.999558767627284
gene_2470	559629275482834	0.464944664205903	0.43059325355488	106742176668263	0.301528534618875	0.999558767627284
gene_2472	426624186585472	-0.234850303236034	0.766013035889619	0.0681581458895266	0.794037638538147	0.999558767627284
gene_2473	349183161423579	-0.047650114604385	0.695398278926322	0.00385289457007332	0.950505742449175	0.999558767627284
gene_2474	101525945312826	0.849308538784232	0.411558007389682	37700763557137	0.0521772509236536	0.999558767627284
gene_2475	164705363626069	0.0987509806711108	0.0861190546808928	131380737979018	0.251706463862468	0.999558767627284
gene_2852	366260722596648	0.144136506489764	0.222952005959647	0.407067430046169	0.523461727409952	0.999558767627284
gene_2858	428262442908648	-0.0222367691622778	0.150255784059189	0.0217532461461474	0.882745416616323	0.999558767627284
gene_2477	229873628210559	0.0510665564385406	0.161208510396453	0.0990430885706814	0.752981001019506	0.999558767627284
gene_2478	106908353313623	-0.0137341508892557	0.107961997026136	0.0161368158345567	0.898916047040467	0.999558767627284
gene_2859	984453629991387	0.0756593468646137	0.112840401678082	0.448334073291022	0.503127139864112	0.999558767627284
gene_2860	104206112099657	-0.00461185024047816	0.123866675964745	0.00138111863142854	0.970354717449543	0.999558767627284
gene_2479	138402049442367	0.0971397760289448	0.0857745517065935	128151573933155	0.257617399350822	0.999558767627284
gene_2480	126790051449166	-0.0558706423311617	0.173164294594191	0.102536157746584	0.748807114795513	0.999558767627284
gene_2481	818594973929083	0.100981593830705	0.132848459714988	0.574810301720845	0.448353737114515	0.999558767627284
gene_2861	150204239608627	-0.134262221560082	0.146932629813121	0.82679525904075	0.363200853211426	0.999558767627284
gene_2862	170321176690527	-0.0517877360192942	0.179589624351821	0.0817032745372899	0.775002319515864	0.999558767627284
gene_2482	303978342110741	0.144910406654357	0.107933277114146	179589078641609	0.180210073695749	0.999558767627284
gene_2483	674739308878638	-0.0387003878024699	0.286516064890371	0.0172192924407568	0.895599454362899	0.999558767627284
[truncated: 8,042 more rows]

## Sheet: MB
	baseMean	log2FoldChange	lfcSE	stat	pvalue	padj
[truncated: 9,564 more rows]

## Sheet: CC
	baseMean	log2FoldChange	lfcSE	stat	pvalue	padj
[truncated: 14,889 more rows]

[truncated: 1 more sheets: Ant]
